# Supplementary material for: Taxonomy of Baetis Leach in Israel (Ephemeroptera, Baetidae)
Source: Zookeys. 2018 Nov 1;(794):45–84. doi: 10.3897/zookeys.794.28214 (PMC6224371; doi:10.3897/zookeys.794.28214)
Supplement: XML Treatment for Baetis golanensis [file zookeys.794.28214-treatment3.xml]

<!DOCTYPE tp:taxon-treatment
  PUBLIC "-//TaxonX//DTD Taxonomic Treatment Publishing DTD v0 20100105//EN" "tax-treatment-NSO.dtd">
<tp:taxon-treatment xmlns:tp="http://www.plazi.org/taxpub"><tp:treatment-meta><kwd-group><label>Taxon classification</label><kwd><named-content xmlns:xlink="http://www.w3.org/1999/xlink" content-type="kingdom">Animalia</named-content></kwd><kwd><named-content xmlns:xlink="http://www.w3.org/1999/xlink" content-type="order">Ephemeroptera</named-content></kwd><kwd><named-content xmlns:xlink="http://www.w3.org/1999/xlink" content-type="family">Baetidae</named-content></kwd></kwd-group><mixed-citation publication-type="journal"><person-group><name><surname>Yanai</surname><given-names>Zohar</given-names></name><name><surname>Gattolliat</surname><given-names>Jean-Luc</given-names></name><name><surname>Dorchin</surname><given-names>Netta</given-names></name></person-group><article-title>Taxonomy of <italic><tp:taxon-name><tp:taxon-name-part taxon-name-part-type="genus" reg="Baetis">Baetis</tp:taxon-name-part></tp:taxon-name></italic> Leach in Israel (<tp:taxon-name><tp:taxon-name-part taxon-name-part-type="order">Ephemeroptera</tp:taxon-name-part></tp:taxon-name>, <tp:taxon-name><tp:taxon-name-part taxon-name-part-type="family">Baetidae</tp:taxon-name-part></tp:taxon-name>)</article-title><source>Zookeys</source><day>1</day><month>11</month><year>2018</year><volume>2018</volume><issue>794</issue><fpage>45</fpage><lpage>84</lpage><pub-id pub-id-type="doi">10.3897/zookeys.794.28214</pub-id></mixed-citation></tp:treatment-meta><tp:nomenclature><tp:taxon-name>
              <tp:taxon-name-part taxon-name-part-type="genus" reg="Baetis">Baetis</tp:taxon-name-part>
              <tp:taxon-name-part taxon-name-part-type="species" reg="golanensis">golanensis</tp:taxon-name-part>
              <object-id xmlns:xlink="http://www.w3.org/1999/xlink" content-type="zoobank" xlink:type="simple">http://zoobank.org/08E663AD-EAF1-4DE4-B70C-CA52AA808552</object-id>
            </tp:taxon-name><tp:taxon-authority>Yanai &amp; Gattolliat</tp:taxon-authority><tp:taxon-status xmlns:xlink="http://www.w3.org/1999/xlink" xlink:type="simple">sp. n.</tp:taxon-status><xref ref-type="fig" rid="F4">Figures 4B</xref><xref ref-type="fig" rid="F7">, 7</xref><xref ref-type="fig" rid="F8">, 8</xref><tp:nomenclature-citation-list><tp:nomenclature-citation><tp:taxon-name>
                  <tp:taxon-name-part taxon-name-part-type="genus" reg="Baetis">Baetis</tp:taxon-name-part>
                </tp:taxon-name><comment>A12: <xref ref-type="bibr" rid="B42">Samocha 1972</xref>: 44–45, pl XVIII, figs 7–9; pl XIX, figs 1–9.</comment></tp:nomenclature-citation><tp:nomenclature-citation><tp:taxon-name>
                  <tp:taxon-name-part taxon-name-part-type="genus" reg="Baetis">Baetis</tp:taxon-name-part>
                  <tp:taxon-name-part taxon-name-part-type="species" reg="lutheri">lutheri</tp:taxon-name-part>
                </tp:taxon-name><comment>: <xref ref-type="bibr" rid="B30">Koch 1988</xref>: 93.</comment></tp:nomenclature-citation></tp:nomenclature-citation-list></tp:nomenclature><tp:treatment-sec sec-type="Differential diagnosis" id="SECID0E6EAG"><title>Differential diagnosis.</title><p>Among the species with well-developed median caudal filaments in the <italic><tp:taxon-name><tp:taxon-name-part taxon-name-part-type="genus" reg="Baetis">B.</tp:taxon-name-part><tp:taxon-name-part taxon-name-part-type="species" reg="lutheri">lutheri</tp:taxon-name-part></tp:taxon-name></italic> species group, <italic><tp:taxon-name><tp:taxon-name-part taxon-name-part-type="genus" reg="Baetis">B.</tp:taxon-name-part><tp:taxon-name-part taxon-name-part-type="species" reg="golanensis">golanensis</tp:taxon-name-part></tp:taxon-name></italic> is the only one with a combination of the following characters: right mandibular incisors of similar size, irregular blunt quadrangular spines on the distal margin of terga, and non-sclerotized protuberances next to the coxae. This is the only species in Israel with a developed median caudal filament that also has ventral protuberances near coxa bases and subapical setae on the claws.</p></tp:treatment-sec><tp:treatment-sec sec-type="description" id="SECID0E2FAG"><title>Description.</title><p><italic>Length</italic> (mature nymphs). Female (n = 11): 5.1–6.3 mm; cerci 2.2–2.9 mm; median caudal filament 1.4–2.4 mm. Male (n = 9): 4.6–6.1 mm; cerci 2.2–3.0 mm; median caudal filament 1.7–2.4 mm.</p><p><italic>Colouration.</italic> General colour brown (Figure <xref ref-type="fig" rid="F4">4B</xref>). Head brown, antennae ecru, area around compound eyes and ocelli ecru. Turbinate eyes in male nymph amber. Thorax dark brown. Legs ivory to ecru, claws, apex of femora and tibiae brown. Abdominal terga uniformly brown, terga V, IX and X sometimes distally lighter. Abdominal sterna ivory to beige. Gills almost transparent, tracheation light brown. Cerci ecru to brown, without bands or pattern, median caudal filament sometimes lighter.</p><p><italic>Head.</italic> No carina between antennae; antennae with few fine setae, pedicel without distal lobe (Figure <xref ref-type="fig" rid="F7">7A</xref>). Labrum (Figure <xref ref-type="fig" rid="F7">7B</xref>): dorsal surface with scattered, fine, short setae and seta bases, with one median pair of long setae (sometimes with one additional pair of shorter setae); lateral margin with distal arc of 3–4 long, simple, stout setae and 3–8 lateral setae; ventral surface with five small, stout setae laterodistally; distal margin with row of 30–40 fine, long, feathered setae. Hypopharynx (Figure <xref ref-type="fig" rid="F7">7D</xref>): lingua tri-lobed; surface of lingua and superlingua densely covered with thin setae; lateral margin of superlingua serrated proximally. Right mandible (Figure <xref ref-type="fig" rid="F7">7C</xref>) with incisors composed of two sets of four and three denticles, all denticles nearly of same size; prostheca with small pointed denticles; space between prostheca and mola without setae or crenulation, mola apex with tuft of setae; base of mandible with many short, thin setae and seta bases. Left mandible (Figure <xref ref-type="fig" rid="F7">7E</xref>) with incisors composed of six denticles; prostheca with four broad denticles and comb-shaped structure; space between prostheca and mola without setae or crenulation; base of mola without spines; base of mandible with many setae and seta bases. Maxillae (Figure <xref ref-type="fig" rid="F7">7F</xref>) with four broad teeth; lacinia with one row of small setae and long, serrated setae; base of lacinia with row of five long, stout setae; one seta perpendicular to lacinia margin; palpus 2-segmented, segments I and II subequal; segment II with few minute, thin setae apically, apical nipple with single scale. Labium (Figure <xref ref-type="fig" rid="F7">7G</xref>): glossa thin, slightly shorter than paraglossa; glossa inner margin and apex with long, stout setae; paraglossa thick, not curved, with 4–5 setae medio-dorsally; paraglossa with apical stout, blunt seta and distal third with three rows of long, feathered setae; palpus 3-segmented; segment I same length as segments II and III combined; segment II with distolateral protuberance slightly developed and dorsal row of 4–6 long, pointed setae; segment III symmetrical, conical, with distinct nipple apically, covered with thick setae. Mentum and palpi covered with many short fine setae ventrally.</p><fig id="F7" position="float" orientation="portrait"><label>Figure 7.</label><caption><p><italic><tp:taxon-name><tp:taxon-name-part taxon-name-part-type="genus" reg="Baetis">Baetis</tp:taxon-name-part><tp:taxon-name-part taxon-name-part-type="species" reg="golanensis">golanensis</tp:taxon-name-part></tp:taxon-name></italic> sp. n., nymph. <bold>A</bold> antennal pedicel and first flagellomeres <bold>B</bold> labrum (left, ventral; right, dorsal) <bold>C</bold> right mandible <bold>D</bold> hypopharynx <bold>E</bold> left mandible <bold>F</bold> maxilla <bold>G</bold> labium.</p></caption><graphic xmlns:xlink="http://www.w3.org/1999/xlink" xlink:href="zookeys-794-045-g007.jpg" position="float" orientation="portrait" xlink:type="simple" id="oo_239663.jpg"/></fig><p><italic>Thorax.</italic> Forelegs (Figure <xref ref-type="fig" rid="F8">8A</xref>): coxae and trochanters with scattered, minute, stout setae. Femora with dorsal row of 30–40 long, blunt setae, sometimes with few submarginal setae, approximately 1/3 of femur width, with dense group of 5–10 sharper setae proximally; ventral roughly arranged row of 10–20 minute, stout setae; dorsoapical setal patch composed of few thin setae; surface with scattered seta bases and few feathery, brush-like scales, more evident near femur margins. Tibiae with dorsal row of thin, short setae; ventral margin with two rows of sparse minute, stout setae and brush of thin setae apically; tibiopatellar suture present. Tarsi with 5–12 pointed setae ventrally; dorsal margin with row of short, thin setae; one pointed seta, shorter than most ventral setae, at ventral tarsus-claw meeting point. Tarsal claws (Figure <xref ref-type="fig" rid="F8">8B</xref>) hooked, with row of 8–10 acute teeth and two subapical thin setae (sometimes hardly visible). Mid- and hindlegs similar to forelegs. Round, unsclerotized protuberances, sometimes hardly seen, adjacent to coxa bases (Figure <xref ref-type="fig" rid="F9">9</xref>).</p><p><italic>Abdomen.</italic> Terga shagreened, with few thin setae and many seta bases, without scales or scale bases; distal margin of all terga with irregular row of blunt, quadrangular spines, with occasional fine seta (Figure <xref ref-type="fig" rid="F8">8C</xref>), spines absent or rare on terga I and II, more abundant and developed on following terga. Gill I slightly reduced, without visible tracheation (Figure <xref ref-type="fig" rid="F8">8D</xref>); gills II to VII oval, without marginal spines, main tracheation branched and pigmented (Figure <xref ref-type="fig" rid="F8">8E</xref>). Paraproct (Figure <xref ref-type="fig" rid="F8">8F</xref>) surface with few hair-like setae and seta bases; margin with 13–15 short, regular, triangular spines; postero-lateral extension with few seta bases, margin with 18–21 small, triangular spines, sometimes with few submarginal, spatulated scales.</p><fig id="F8" position="float" orientation="portrait"><label>Figure 8.</label><caption><p><italic><tp:taxon-name><tp:taxon-name-part taxon-name-part-type="genus" reg="Baetis">Baetis</tp:taxon-name-part><tp:taxon-name-part taxon-name-part-type="species" reg="golanensis">golanensis</tp:taxon-name-part></tp:taxon-name></italic> sp. n., nymph. <bold>A</bold> foreleg <bold>B</bold> tarsal claw <bold>C</bold> abdominal tergum V, surface and distal margin <bold>D</bold> gill I <bold>E</bold> gill IV <bold>F</bold> paraproct plate.</p></caption><graphic xmlns:xlink="http://www.w3.org/1999/xlink" xlink:href="zookeys-794-045-g008.jpg" position="float" orientation="portrait" xlink:type="simple" id="oo_239664.jpg"/></fig><fig id="F9" position="float" orientation="portrait"><label>Figure 9.</label><caption><p><italic><tp:taxon-name><tp:taxon-name-part taxon-name-part-type="genus" reg="Baetis">Baetis</tp:taxon-name-part><tp:taxon-name-part taxon-name-part-type="species" reg="pacis">pacis</tp:taxon-name-part></tp:taxon-name></italic> sp. n., nymph, ventral, showing protuberances next to coxae (arrows), which are typical to nymphs of <italic><tp:taxon-name><tp:taxon-name-part taxon-name-part-type="genus" reg="Baetis">B.</tp:taxon-name-part><tp:taxon-name-part taxon-name-part-type="species" reg="pacis">pacis</tp:taxon-name-part></tp:taxon-name></italic> and <italic><tp:taxon-name><tp:taxon-name-part taxon-name-part-type="genus" reg="Baetis">B.</tp:taxon-name-part><tp:taxon-name-part taxon-name-part-type="species" reg="golanensis">golanensis</tp:taxon-name-part></tp:taxon-name></italic>.</p></caption><graphic xmlns:xlink="http://www.w3.org/1999/xlink" xlink:href="zookeys-794-045-g009.jpg" position="float" orientation="portrait" xlink:type="simple" id="oo_239665.jpg"/></fig></tp:treatment-sec><tp:treatment-sec sec-type="Affinities" id="SECID0EHMAG"><title>Affinities.</title><p>The new species clearly belongs to the <italic><tp:taxon-name><tp:taxon-name-part taxon-name-part-type="genus" reg="Baetis">Baetis</tp:taxon-name-part><tp:taxon-name-part taxon-name-part-type="species" reg="lutheri">lutheri</tp:taxon-name-part></tp:taxon-name></italic> species group sensu <xref ref-type="bibr" rid="B36">Müller-Liebenau (1969)</xref> based on the reduction of the median caudal filament, blunt spines on distal margin of terga, two subapical setae on the claws, and single scale on the apical nipple of the maxillary palp (<xref ref-type="bibr" rid="B5">Bauernfeind and Soldán 2012</xref>).</p><p><italic><tp:taxon-name><tp:taxon-name-part taxon-name-part-type="genus" reg="Baetis">Baetis</tp:taxon-name-part><tp:taxon-name-part taxon-name-part-type="species" reg="lutheri">lutheri</tp:taxon-name-part></tp:taxon-name></italic> Müller-Liebenau, 1967 appears to be the closest species to <italic><tp:taxon-name><tp:taxon-name-part taxon-name-part-type="genus" reg="Baetis">B.</tp:taxon-name-part><tp:taxon-name-part taxon-name-part-type="species" reg="golanensis">golanensis</tp:taxon-name-part></tp:taxon-name></italic>, based on its morphology, yet differs from it by the incisors of the right mandible, which is variable in size, the arrangement and shape of the setae along the dorsal margin of femur, and the more regular, blunt teeth along the distal margin of the terga (<xref ref-type="bibr" rid="B35">Müller-Liebenau 1967</xref>, <xref ref-type="bibr" rid="B36">1969</xref>). In <italic><tp:taxon-name><tp:taxon-name-part taxon-name-part-type="genus" reg="Baetis">Baetis</tp:taxon-name-part><tp:taxon-name-part taxon-name-part-type="species" reg="vardarensis">vardarensis</tp:taxon-name-part></tp:taxon-name></italic> Ikonomov, 1962 the ventral protuberances next to the coxae are pointed and more sclerotized than in <italic><tp:taxon-name><tp:taxon-name-part taxon-name-part-type="genus" reg="Baetis">B.</tp:taxon-name-part><tp:taxon-name-part taxon-name-part-type="species" reg="golanensis">golanensis</tp:taxon-name-part></tp:taxon-name></italic> (<xref ref-type="bibr" rid="B38">Müller-Liebenau 1974</xref>: fig. 4i; <xref ref-type="bibr" rid="B11">Eiseler 2005</xref>: figs 76–77), and <italic><tp:taxon-name><tp:taxon-name-part taxon-name-part-type="genus" reg="Baetis">B.</tp:taxon-name-part><tp:taxon-name-part taxon-name-part-type="species" reg="vardarensis">vardarensis</tp:taxon-name-part></tp:taxon-name></italic> has several rows of a smaller number of teeth along the paraproct margin (<xref ref-type="bibr" rid="B22">Ikonomov 1962</xref>, <xref ref-type="bibr" rid="B36">Müller-Liebenau 1969</xref>). <italic><tp:taxon-name><tp:taxon-name-part taxon-name-part-type="genus" reg="Baetis">Baetis</tp:taxon-name-part><tp:taxon-name-part taxon-name-part-type="species" reg="estrelensis">estrelensis</tp:taxon-name-part></tp:taxon-name></italic> Müller-Liebenau, 1974, <italic><tp:taxon-name><tp:taxon-name-part taxon-name-part-type="genus" reg="Baetis">B.</tp:taxon-name-part><tp:taxon-name-part taxon-name-part-type="species" reg="mirkae">mirkae</tp:taxon-name-part></tp:taxon-name></italic> Soldán &amp; Godunko, 2008, <italic><tp:taxon-name><tp:taxon-name-part taxon-name-part-type="genus" reg="Baetis">B.</tp:taxon-name-part><tp:taxon-name-part taxon-name-part-type="species" reg="nigrescens">nigrescens</tp:taxon-name-part></tp:taxon-name></italic> Navás, 1932 and <italic><tp:taxon-name><tp:taxon-name-part taxon-name-part-type="genus" reg="Baetis">B.</tp:taxon-name-part><tp:taxon-name-part taxon-name-part-type="species" reg="pacis">pacis</tp:taxon-name-part></tp:taxon-name></italic> sp. n. can easily be separated from <italic><tp:taxon-name><tp:taxon-name-part taxon-name-part-type="genus" reg="Baetis">B.</tp:taxon-name-part><tp:taxon-name-part taxon-name-part-type="species" reg="golanensis">golanensis</tp:taxon-name-part></tp:taxon-name></italic> by their extremely reduced median caudal filament (Figure <xref ref-type="fig" rid="F4">4B</xref> vs. Figure <xref ref-type="fig" rid="F4">4E</xref>). Moreover, <italic><tp:taxon-name><tp:taxon-name-part taxon-name-part-type="genus" reg="Baetis">B.</tp:taxon-name-part><tp:taxon-name-part taxon-name-part-type="species" reg="mirkae">mirkae</tp:taxon-name-part></tp:taxon-name></italic> from Cyprus has many spatulas on body surface, and an additional row of long setae on the proximal part of the dorsal margin of femora, which distinguish it from <italic><tp:taxon-name><tp:taxon-name-part taxon-name-part-type="genus" reg="Baetis">B.</tp:taxon-name-part><tp:taxon-name-part taxon-name-part-type="species" reg="golanensis">golanensis</tp:taxon-name-part></tp:taxon-name></italic>. It also differs from <italic><tp:taxon-name><tp:taxon-name-part taxon-name-part-type="genus" reg="Baetis">B.</tp:taxon-name-part><tp:taxon-name-part taxon-name-part-type="species" reg="golanensis">golanensis</tp:taxon-name-part></tp:taxon-name></italic> and <italic><tp:taxon-name><tp:taxon-name-part taxon-name-part-type="genus" reg="Baetis">B.</tp:taxon-name-part><tp:taxon-name-part taxon-name-part-type="species" reg="lutheri">lutheri</tp:taxon-name-part></tp:taxon-name></italic> by lacking the brush scales on femora (<xref ref-type="bibr" rid="B44">Soldán and Godunko 2008</xref>). <italic><tp:taxon-name><tp:taxon-name-part taxon-name-part-type="genus" reg="Baetis">Baetis</tp:taxon-name-part><tp:taxon-name-part taxon-name-part-type="species" reg="meridionalis">meridionalis</tp:taxon-name-part></tp:taxon-name></italic> Ikonomov, 1954, which was assigned to the <italic><tp:taxon-name><tp:taxon-name-part taxon-name-part-type="genus" reg="Baetis">Baetis</tp:taxon-name-part><tp:taxon-name-part taxon-name-part-type="species" reg="lutheri">lutheri</tp:taxon-name-part></tp:taxon-name></italic> species group by <xref ref-type="bibr" rid="B36">Müller-Liebenau (1969)</xref>, differs from <italic><tp:taxon-name><tp:taxon-name-part taxon-name-part-type="genus" reg="Baetis">B.</tp:taxon-name-part><tp:taxon-name-part taxon-name-part-type="species" reg="golanensis">golanensis</tp:taxon-name-part></tp:taxon-name></italic> by the lack of scale at the apex of its maxillary palpus, short setae on margin of femora and shape of spines on the distal margin of terga. It is noteworthy that the description of <italic><tp:taxon-name><tp:taxon-name-part taxon-name-part-type="genus" reg="Baetis">B.</tp:taxon-name-part><tp:taxon-name-part taxon-name-part-type="species" reg="meridionalis">meridionalis</tp:taxon-name-part></tp:taxon-name></italic> is superficial, it has no type material that could be examined, and its assignment to this species group is uncertain (<xref ref-type="bibr" rid="B44">Soldán and Godunko 2008</xref>; <xref ref-type="bibr" rid="B5">Bauernfeind and Soldán 2012</xref>).</p><p><italic><tp:taxon-name><tp:taxon-name-part taxon-name-part-type="genus" reg="Baetis">Baetis</tp:taxon-name-part><tp:taxon-name-part taxon-name-part-type="species" reg="lutheri">lutheri</tp:taxon-name-part></tp:taxon-name></italic> has a wide distribution in the West Palearctic (<xref ref-type="bibr" rid="B5">Bauernfeind and Soldán 2012</xref>) but recent molecular analysis has shown that it may constitute a complex of closely related species (<xref ref-type="bibr" rid="B48">Tenchini et al. 2018</xref>). <xref ref-type="bibr" rid="B30">Koch (1988)</xref> reported it from Lebanon and Syria, but these reports may refer to <italic><tp:taxon-name><tp:taxon-name-part taxon-name-part-type="genus" reg="Baetis">B.</tp:taxon-name-part><tp:taxon-name-part taxon-name-part-type="species" reg="golanensis">golanensis</tp:taxon-name-part></tp:taxon-name></italic>. <italic><tp:taxon-name><tp:taxon-name-part taxon-name-part-type="genus" reg="Baetis">Baetis</tp:taxon-name-part><tp:taxon-name-part taxon-name-part-type="species" reg="golanensis">golanensis</tp:taxon-name-part></tp:taxon-name></italic> also corresponds to the undescribed “<italic><tp:taxon-name><tp:taxon-name-part taxon-name-part-type="genus" reg="Baetis">Baetis</tp:taxon-name-part></tp:taxon-name></italic> A12” mentioned by Samocha, also from Israel (1972: 44, pls XVIII–XIX).</p></tp:treatment-sec><tp:treatment-sec sec-type="etymology" id="SECID0EOWAG"><title>Etymology.</title><p>The species name reflects its presently known distribution range, the Golan Heights.</p></tp:treatment-sec><tp:treatment-sec sec-type="distribution" id="SECID0ETWAG"><title>Distribution and ecology.</title><p><italic><tp:taxon-name><tp:taxon-name-part taxon-name-part-type="genus" reg="Baetis">Baetis</tp:taxon-name-part><tp:taxon-name-part taxon-name-part-type="species" reg="golanensis">golanensis</tp:taxon-name-part></tp:taxon-name></italic> is a rare species in Israel. It was reported by Samocha (as “<italic><tp:taxon-name><tp:taxon-name-part taxon-name-part-type="genus" reg="Baetis">Baetis</tp:taxon-name-part></tp:taxon-name></italic> A12”) from springs and streams in the western Golan and a few localities along the upper Jordan River. This restricted distribution is confirmed in the present study. Two distinct habitats are typical for <italic><tp:taxon-name><tp:taxon-name-part taxon-name-part-type="genus" reg="Baetis">B.</tp:taxon-name-part><tp:taxon-name-part taxon-name-part-type="species" reg="golanensis">golanensis</tp:taxon-name-part></tp:taxon-name></italic> in Israel: streams with large water discharge and rapid currents (upper Jordan River; Figure <xref ref-type="fig" rid="F2">2D</xref>), and small tributaries with shallow, quiet water running over basaltic pebble substrate (small streams and spring-fed brooks in the Golan Heights; Figure <xref ref-type="fig" rid="F2">2E</xref>). In all cases, the water is pristine, well oxygenized (&gt;85% dissolved oxygen) and contains aquatic vegetation. In all collecting events of the species, temperatures ranged between 19–25°C and salinity levels between 160–170 ppm. In Israel, mature nymphs were collected mainly in spring and early summer (May–July).</p></tp:treatment-sec><tp:treatment-sec sec-type="material" id="SECID0E5XAG"><title>Material examined.</title><p><bold>Holotype</bold>. ISRAEL: 1N, Divsha Spring, <named-content xmlns:xlink="http://www.w3.org/1999/xlink" content-type="dwc:verbatimCoordinates" xlink:type="simple"><named-content content-type="geo-json" specific-use="{&#34;type&#34;:&#34;Point&#34;,&#34;coordinates&#34;:[35.648300,33.090100]}" id="NCID0EJYAG" xlink:type="simple">33.0901°N, 35.6483°E</named-content></named-content>, ca. 150 m a.s.l., 11.v.2016, Z. Yanai &amp; N. Dorchin, SMNHTAU292000. <bold>Paratypes</bold>. ISRAEL: 14N (3N on slides), Divsha Spring, 10.vi.2014, Z. Yanai; 77N, Divsha Spring, 06.xi.2015, Z. Yanai &amp; S. Cohen; 74N, Divsha Spring, 11.v.2016, Z. Yanai &amp; N. Dorchin; 19N, Divsha Spring, 17.v.2016, Z. Yanai; 3N, Divsha Spring, 02.x.2016, Z. Yanai &amp; N. Truskanov; 16N (1N on slide), Tina Spring, 10.iii.2017, Z. Yanai &amp; J.-L. Gattolliat; 4N, Divsha Spring, 11.iii.2017, Z. Yanai &amp; J.-L. Gattolliat; 44N, Yehudiyya Stream, 11.iii.2017, Z. Yanai &amp; J.-L. Gattolliat. <bold>Other material</bold>. ISRAEL: 1N, Maymon Spring, 22.vi.2014, Z. Yanai; 6N (1N on slide), Gilbon Stream (downstream Gilbon Spring), 15.vii.2014, Z. Yanai; 4N, Divsha Spring, 11.v.2015, Y. Hershkovitz &amp; T. Eshcoly; 1N, Orevim Stream, 11.v.2015, Y. Hershkovitz; 14N, Samakh Stream, 13.v.2015, Y. Hershkovitz &amp; T. Eshcoly; 11N, Jordan River (Ateret Fortress), 29.x.2015, Z. Yanai &amp; Y. Brenner; 7N, Senir Stream (Bet Hillel), 05.xi.2015, Z. Yanai &amp; S. Cohen; 16N, Tina Spring, 06.xi.2015, Z. Yanai &amp; S. Cohen; 2N, Gilbon Stream (upstream Devora Waterfall), 11.v.2016, Z. Yanai &amp; N. Dorchin; 2N, Tina Spring, 16.v.2016, Z. Yanai &amp; A. Charvet; 162N, Jordan River (Ateret Fortress), 16.v.2016, Z. Yanai &amp; A. Charvet; 1N, Senir Stream (Beth Hillel), 17.v.2016, Z. Yanai &amp; A. Charvet; 3N, Jordan River (Neot Mordekhay), 01.vi.2016, Y. Hershkovitz; 8N (2N on slides), Jordan River (Ateret Fortress), 16.x.2016, Z. Yanai.</p></tp:treatment-sec><tp:treatment-sec><!--Section generated to contain objects referenced in tp:taxon-treatment.--><fig id="F4" position="float" orientation="portrait"><label>Figure 4.</label><caption><p>Nymphs of Israeli <italic><tp:taxon-name><tp:taxon-name-part taxon-name-part-type="genus" reg="Baetis">Baetis</tp:taxon-name-part></tp:taxon-name></italic> species, habitus. <bold>A</bold><italic><tp:taxon-name><tp:taxon-name-part taxon-name-part-type="genus" reg="Baetis">Baetis</tp:taxon-name-part><tp:taxon-name-part taxon-name-part-type="species" reg="aureus">aureus</tp:taxon-name-part></tp:taxon-name></italic> sp. n. <bold>B</bold><italic><tp:taxon-name><tp:taxon-name-part taxon-name-part-type="genus" reg="Baetis">Baetis</tp:taxon-name-part><tp:taxon-name-part taxon-name-part-type="species" reg="golanensis">golanensis</tp:taxon-name-part></tp:taxon-name></italic> sp. n. <bold>C</bold><italic><tp:taxon-name><tp:taxon-name-part taxon-name-part-type="genus" reg="Baetis">Baetis</tp:taxon-name-part><tp:taxon-name-part taxon-name-part-type="species" reg="monnerati">monnerati</tp:taxon-name-part></tp:taxon-name></italic><bold>D</bold><italic><tp:taxon-name><tp:taxon-name-part taxon-name-part-type="genus" reg="Baetis">Baetis</tp:taxon-name-part><tp:taxon-name-part taxon-name-part-type="species" reg="noa">noa</tp:taxon-name-part></tp:taxon-name></italic> sp. n. <bold>E</bold><italic><tp:taxon-name><tp:taxon-name-part taxon-name-part-type="genus" reg="Baetis">Baetis</tp:taxon-name-part><tp:taxon-name-part taxon-name-part-type="species" reg="pacis">pacis</tp:taxon-name-part></tp:taxon-name></italic> sp. n. <bold>F</bold><italic><tp:taxon-name><tp:taxon-name-part taxon-name-part-type="genus" reg="Baetis">Baetis</tp:taxon-name-part><tp:taxon-name-part taxon-name-part-type="species" reg="samochai">samochai</tp:taxon-name-part></tp:taxon-name></italic>. Scale bars: 5 mm.</p></caption><graphic xmlns:xlink="http://www.w3.org/1999/xlink" xlink:href="zookeys-794-045-g004.jpg" position="float" orientation="portrait" xlink:type="simple" id="oo_239659.jpg"/></fig><fig id="F2" position="float" orientation="portrait"><label>Figure 2.</label><caption><p>Typical <italic><tp:taxon-name><tp:taxon-name-part taxon-name-part-type="genus" reg="Baetis">Baetis</tp:taxon-name-part></tp:taxon-name></italic> habitats in Israel and the Palestinian Authority: <bold>A</bold> Senir Stream, a main source of the Jordan River <bold>B</bold> Hula nature reserve, a marshland habitat <bold>C</bold> Keziv Stream, a pristine stream in a forested area in the Upper Galilee <bold>D</bold> Ateret Fortress, a site in the Upper Jordan River system <bold>E</bold> Maymon Spring, a small spring-fed brook in the Upper Jordan River system, the Golan Heights <bold>F</bold> Zippori Stream, a lowland stream in the Lower Galilee <bold>G</bold> Perat Stream (Wadi Qelt) in the eastern Judean Mountains <bold>H</bold> Arugot Stream, a desert stream in the arid water system of the Dead Sea.</p></caption><graphic xmlns:xlink="http://www.w3.org/1999/xlink" xlink:href="zookeys-794-045-g002.jpg" position="float" orientation="portrait" xlink:type="simple" id="oo_239657.jpg"/></fig></tp:treatment-sec><ref-list><ref id="B42"><mixed-citation xmlns:xlink="http://www.w3.org/1999/xlink" xlink:type="simple"><person-group><name name-style="western"><surname>Samocha</surname><given-names>M</given-names></name></person-group> (<year>1972</year>) <source><tp:taxon-name><tp:taxon-name-part taxon-name-part-type="order">Ephemeroptera</tp:taxon-name-part></tp:taxon-name> of Israel.</source><publisher-name>MSc thesis</publisher-name>, <publisher-loc>Tel Aviv University, Tel Aviv, Israel</publisher-loc>, <size units="page">111 pp</size>.</mixed-citation></ref><ref id="B30"><mixed-citation xmlns:xlink="http://www.w3.org/1999/xlink" xlink:type="simple"><person-group><name name-style="western"><surname>Koch</surname><given-names>S</given-names></name></person-group> (<year>1988</year>) <article-title>Mayflies of the Northern Levant (<tp:taxon-name><tp:taxon-name-part taxon-name-part-type="class">Insecta</tp:taxon-name-part></tp:taxon-name>: <tp:taxon-name><tp:taxon-name-part taxon-name-part-type="order">Ephemeroptera</tp:taxon-name-part></tp:taxon-name>).</article-title><source>Zoology in the Middle East</source><volume>2</volume>: <fpage>89</fpage>–<lpage>112</lpage>. <ext-link xlink:type="simple" ext-link-type="doi" xlink:href="10.1080/09397140.1988.10637565">https://doi.org/10.1080/09397140.1988.10637565</ext-link></mixed-citation></ref><ref id="B36"><mixed-citation xmlns:xlink="http://www.w3.org/1999/xlink" xlink:type="simple"><person-group><name name-style="western"><surname>Müller-Liebenau</surname><given-names>I</given-names></name></person-group> (<year>1969</year>) <article-title>Revision der europäischen Arten der Gattung <italic><tp:taxon-name><tp:taxon-name-part taxon-name-part-type="genus">Baetis</tp:taxon-name-part></tp:taxon-name></italic> Leach, 1815 (<tp:taxon-name><tp:taxon-name-part taxon-name-part-type="class">Insecta</tp:taxon-name-part></tp:taxon-name>, <tp:taxon-name><tp:taxon-name-part taxon-name-part-type="order">Ephemeroptera</tp:taxon-name-part></tp:taxon-name>).</article-title><source>Gewässer und Abwässer</source><volume>49</volume>: <fpage>1</fpage>–<lpage>214</lpage>.</mixed-citation></ref><ref id="B5"><mixed-citation xmlns:xlink="http://www.w3.org/1999/xlink" xlink:type="simple"><person-group><name name-style="western"><surname>Bauernfeind</surname><given-names>E</given-names></name><name name-style="western"><surname>Soldán</surname><given-names>T</given-names></name></person-group> (<year>2012</year>) <source>The mayflies of Europe (<tp:taxon-name><tp:taxon-name-part taxon-name-part-type="order">Ephemeroptera</tp:taxon-name-part></tp:taxon-name>).</source><publisher-name>Apollo Books</publisher-name>, <publisher-loc>Ollerup</publisher-loc>, <size units="page">781 pp</size>.</mixed-citation></ref><ref id="B35"><mixed-citation xmlns:xlink="http://www.w3.org/1999/xlink" xlink:type="simple"><person-group><name name-style="western"><surname>Müller-Liebenau</surname><given-names>I</given-names></name></person-group> (<year>1967</year>) Zur frage der <italic><tp:taxon-name><tp:taxon-name-part taxon-name-part-type="genus">Baetis</tp:taxon-name-part></tp:taxon-name></italic> “<italic>venustulus</italic>”, zugleich Beschreibung der neuen art <italic><tp:taxon-name><tp:taxon-name-part taxon-name-part-type="genus">Baetis</tp:taxon-name-part><tp:taxon-name-part taxon-name-part-type="species">lutheri</tp:taxon-name-part></tp:taxon-name></italic> n. sp. (<tp:taxon-name><tp:taxon-name-part taxon-name-part-type="class">Insecta</tp:taxon-name-part></tp:taxon-name>, <tp:taxon-name><tp:taxon-name-part taxon-name-part-type="order">Ephemeroptera</tp:taxon-name-part></tp:taxon-name>). Gewässer und Abwässer 44/45: 48–64.</mixed-citation></ref><ref id="B38"><mixed-citation xmlns:xlink="http://www.w3.org/1999/xlink" xlink:type="simple"><person-group><name name-style="western"><surname>Müller-Liebenau</surname><given-names>I</given-names></name></person-group> (<year>1974</year>) <tp:taxon-name><tp:taxon-name-part taxon-name-part-type="family">Baetidae</tp:taxon-name-part></tp:taxon-name> aus Südfrankreich, Spanien und Portugal (<tp:taxon-name><tp:taxon-name-part taxon-name-part-type="class">Insecta</tp:taxon-name-part></tp:taxon-name>, <tp:taxon-name><tp:taxon-name-part taxon-name-part-type="order">Ephemeroptera</tp:taxon-name-part></tp:taxon-name>). Gewässer und Abwässer 53/54: 7–42.</mixed-citation></ref><ref id="B11"><mixed-citation xmlns:xlink="http://www.w3.org/1999/xlink" xlink:type="simple"><person-group><name name-style="western"><surname>Eiseler</surname><given-names>B</given-names></name></person-group> (<year>2005</year>) <article-title>Identification key to the mayfly larvae of the German Highlands and Lowlands.</article-title><source>Lauterbornia</source><volume>53</volume>: <fpage>1</fpage>–<lpage>112</lpage>. <ext-link xlink:type="simple" ext-link-type="uri" xlink:href="https://www.zobodat.at/pdf/Lauterbornia_2005_53_0001-0112.pdf">https://www.zobodat.at/pdf/Lauterbornia_2005_53_0001-0112.pdf</ext-link></mixed-citation></ref><ref id="B22"><mixed-citation xmlns:xlink="http://www.w3.org/1999/xlink" xlink:type="simple"><person-group><name name-style="western"><surname>Ikonomov</surname><given-names>P</given-names></name></person-group> (<year>1962</year>) <article-title>Baëtidae (<tp:taxon-name><tp:taxon-name-part taxon-name-part-type="order">Ephemeroptera</tp:taxon-name-part></tp:taxon-name>) macedoniens.</article-title><source>Faculté des Sciences Naturelles de l‘université de Skopja, Biologie</source><volume>13</volume>: <fpage>83</fpage>–<lpage>140</lpage>.</mixed-citation></ref><ref id="B44"><mixed-citation xmlns:xlink="http://www.w3.org/1999/xlink" xlink:type="simple"><person-group><name name-style="western"><surname>Soldán</surname><given-names>T</given-names></name><name name-style="western"><surname>Godunko</surname><given-names>RJ</given-names></name></person-group> (<year>2008</year>) <article-title>Two new species of the genus <italic><tp:taxon-name><tp:taxon-name-part taxon-name-part-type="genus">Baetis</tp:taxon-name-part></tp:taxon-name></italic> Leach, 1815 (<tp:taxon-name><tp:taxon-name-part taxon-name-part-type="order">Ephemeroptera</tp:taxon-name-part></tp:taxon-name>: <tp:taxon-name><tp:taxon-name-part taxon-name-part-type="family">Baetidae</tp:taxon-name-part></tp:taxon-name>) from Cyprus.</article-title><source>Annales Zoologici</source><volume>58</volume>: <fpage>79</fpage>–<lpage>104</lpage>. <ext-link xlink:type="simple" ext-link-type="doi" xlink:href="10.3161/067.058.0104">https://doi.org/10.3161/067.058.0104</ext-link></mixed-citation></ref><ref id="B48"><mixed-citation xmlns:xlink="http://www.w3.org/1999/xlink" xlink:type="simple"><person-group><name name-style="western"><surname>Tenchini</surname><given-names>R</given-names></name><name name-style="western"><surname>Cardoni</surname><given-names>S</given-names></name><name name-style="western"><surname>Piredda</surname><given-names>R</given-names></name><name name-style="western"><surname>Simeone</surname><given-names>MC</given-names></name><name name-style="western"><surname>Belfiore</surname><given-names>C</given-names></name></person-group> (<year>2018</year>) <article-title>DNA barcoding and faunistic criteria for a revised taxonomy of Italian <tp:taxon-name><tp:taxon-name-part taxon-name-part-type="order">Ephemeroptera</tp:taxon-name-part></tp:taxon-name>.</article-title><source>The European Zoological Journal</source><volume>85</volume>: <fpage>254</fpage>–<lpage>267</lpage>. <ext-link xlink:type="simple" ext-link-type="doi" xlink:href="10.1080/24750263.2018.1480732">https://doi.org/10.1080/24750263.2018.1480732</ext-link></mixed-citation></ref></ref-list></tp:taxon-treatment>
