# Supplementary material for: Taxonomy of Baetis Leach in Israel (Ephemeroptera, Baetidae)
Source: Zookeys. 2018 Nov 1;(794):45–84. doi: 10.3897/zookeys.794.28214 (PMC6224371; doi:10.3897/zookeys.794.28214)
Supplement: XML Treatment for Baetis monnerati [file zookeys.794.28214-treatment4.xml]

<!DOCTYPE tp:taxon-treatment
  PUBLIC "-//TaxonX//DTD Taxonomic Treatment Publishing DTD v0 20100105//EN" "tax-treatment-NSO.dtd">
<tp:taxon-treatment xmlns:tp="http://www.plazi.org/taxpub"><tp:treatment-meta><kwd-group><label>Taxon classification</label><kwd><named-content xmlns:xlink="http://www.w3.org/1999/xlink" content-type="kingdom">Animalia</named-content></kwd><kwd><named-content xmlns:xlink="http://www.w3.org/1999/xlink" content-type="order">Ephemeroptera</named-content></kwd><kwd><named-content xmlns:xlink="http://www.w3.org/1999/xlink" content-type="family">Baetidae</named-content></kwd></kwd-group><mixed-citation publication-type="journal"><person-group><name><surname>Yanai</surname><given-names>Zohar</given-names></name><name><surname>Gattolliat</surname><given-names>Jean-Luc</given-names></name><name><surname>Dorchin</surname><given-names>Netta</given-names></name></person-group><article-title>Taxonomy of <italic><tp:taxon-name><tp:taxon-name-part taxon-name-part-type="genus" reg="Baetis">Baetis</tp:taxon-name-part></tp:taxon-name></italic> Leach in Israel (<tp:taxon-name><tp:taxon-name-part taxon-name-part-type="order">Ephemeroptera</tp:taxon-name-part></tp:taxon-name>, <tp:taxon-name><tp:taxon-name-part taxon-name-part-type="family">Baetidae</tp:taxon-name-part></tp:taxon-name>)</article-title><source>Zookeys</source><day>1</day><month>11</month><year>2018</year><volume>2018</volume><issue>794</issue><fpage>45</fpage><lpage>84</lpage><pub-id pub-id-type="doi">10.3897/zookeys.794.28214</pub-id></mixed-citation></tp:treatment-meta><tp:nomenclature><tp:taxon-name>
              <tp:taxon-name-part taxon-name-part-type="genus" reg="Baetis">Baetis</tp:taxon-name-part>
              <tp:taxon-name-part taxon-name-part-type="species" reg="monnerati">monnerati</tp:taxon-name-part>
            </tp:taxon-name><tp:taxon-authority>Gattolliat &amp; Sartori, 2012</tp:taxon-authority><xref ref-type="fig" rid="F4">Figures 4C</xref><xref ref-type="fig" rid="F10">, 10</xref><xref ref-type="fig" rid="F11">, 11</xref><tp:nomenclature-citation-list><tp:nomenclature-citation><tp:taxon-name>
                  <tp:taxon-name-part taxon-name-part-type="genus" reg="Baetis">Baetis</tp:taxon-name-part>
                  <tp:taxon-name-part taxon-name-part-type="species" reg="monnerati">monnerati</tp:taxon-name-part>
                </tp:taxon-name><comment>Gattolliat &amp; Sartori in <xref ref-type="bibr" rid="B16">Gattolliat et al. 2012</xref>: 99–104, figs 25–47; Al Hejoj et al. 2014: 366–367, fig 2A; <xref ref-type="bibr" rid="B6">Bojková et al. 2018</xref>: 95; <xref ref-type="bibr" rid="B39">Ramadan and Katbeh-Bader 2018</xref>: 120, pl 1.</comment></tp:nomenclature-citation></tp:nomenclature-citation-list></tp:nomenclature><tp:treatment-sec sec-type="Differential diagnosis" id="SECID0E31AG"><title>Differential diagnosis.</title><p>This species (Figures <xref ref-type="fig" rid="F10">10</xref>, <xref ref-type="fig" rid="F11">11</xref>) was described in detail by <xref ref-type="bibr" rid="B16">Gattolliat et al. (2012)</xref>. This is the only Israeli species that exhibits a combination of developed, blunt dorsal setae on the femora, a regular row of short spines on the distal margin of the abdominal terga, and body and gills that are not elongate. The colour pattern on the abdomen is usually clearly visible (Figure <xref ref-type="fig" rid="F4">4C</xref>), but a similar pattern may occasionally be seen in other species. <italic><tp:taxon-name><tp:taxon-name-part taxon-name-part-type="genus" reg="Baetis">Baetis</tp:taxon-name-part><tp:taxon-name-part taxon-name-part-type="species" reg="monnerati">monnerati</tp:taxon-name-part></tp:taxon-name></italic> populations in various parts of Israel, Jordan and the Palestinian Authority exhibit a wide morphological diversity compared that in congeners, e.g. in size, colour pattern and size of spines on tergite distal margins.</p><fig id="F10" position="float" orientation="portrait"><label>Figure 10.</label><caption><p><italic><tp:taxon-name><tp:taxon-name-part taxon-name-part-type="genus" reg="Baetis">Baetis</tp:taxon-name-part><tp:taxon-name-part taxon-name-part-type="species" reg="monnerati">monnerati</tp:taxon-name-part></tp:taxon-name></italic>, nymph. <bold>A</bold> labrum (left, ventral; right, dorsal) <bold>B</bold> right mandible <bold>C</bold> hypopharynx <bold>D</bold> left mandible <bold>E</bold> maxilla <bold>F</bold> labium. Reproduced with permission from <xref ref-type="bibr" rid="B16">Gattolliat et al. (2012)</xref>.</p></caption><graphic xmlns:xlink="http://www.w3.org/1999/xlink" xlink:href="zookeys-794-045-g010.jpg" position="float" orientation="portrait" xlink:type="simple" id="oo_239666.jpg"/></fig><fig id="F11" position="float" orientation="portrait"><label>Figure 11.</label><caption><p><italic><tp:taxon-name><tp:taxon-name-part taxon-name-part-type="genus" reg="Baetis">Baetis</tp:taxon-name-part><tp:taxon-name-part taxon-name-part-type="species" reg="monnerati">monnerati</tp:taxon-name-part></tp:taxon-name></italic>, nymph. <bold>A</bold> foreleg <bold>B</bold> tarsal claw <bold>C</bold> abdominal tergum V, surface and distal margin <bold>D</bold> gill IV <bold>E</bold> paraproct plate. Reproduced with permission from <xref ref-type="bibr" rid="B16">Gattolliat et al. (2012)</xref>.</p></caption><graphic xmlns:xlink="http://www.w3.org/1999/xlink" xlink:href="zookeys-794-045-g011.jpg" position="float" orientation="portrait" xlink:type="simple" id="oo_239667.jpg"/></fig></tp:treatment-sec><tp:treatment-sec sec-type="Affinities" id="SECID0EL5AG"><title>Affinities.</title><p><italic><tp:taxon-name><tp:taxon-name-part taxon-name-part-type="genus" reg="Baetis">Baetis</tp:taxon-name-part><tp:taxon-name-part taxon-name-part-type="species" reg="monnerati">monnerati</tp:taxon-name-part></tp:taxon-name></italic> belongs to the <italic><tp:taxon-name><tp:taxon-name-part taxon-name-part-type="genus" reg="Baetis">B.</tp:taxon-name-part><tp:taxon-name-part taxon-name-part-type="species" reg="buceratus">buceratus</tp:taxon-name-part></tp:taxon-name></italic> species group sensu <xref ref-type="bibr" rid="B36">Müller-Liebenau (1969)</xref> and exhibits 21 of the 22 characters of the group as defined by <xref ref-type="bibr" rid="B45">Soldán and Godunko (2009)</xref>. It was discussed in detail and compared to related species by <xref ref-type="bibr" rid="B16">Gattolliat et al. (2012)</xref>.</p></tp:treatment-sec><tp:treatment-sec sec-type="distribution" id="SECID0ET6AG"><title>Distribution and ecology.</title><p><italic><tp:taxon-name><tp:taxon-name-part taxon-name-part-type="genus" reg="Baetis">Baetis</tp:taxon-name-part><tp:taxon-name-part taxon-name-part-type="species" reg="monnerati">monnerati</tp:taxon-name-part></tp:taxon-name></italic> is the most abundant and widespread <italic><tp:taxon-name><tp:taxon-name-part taxon-name-part-type="genus" reg="Baetis">Baetis</tp:taxon-name-part></tp:taxon-name></italic> species in the Israeli fauna. It is common in the Golan Heights, Hula Valley, Upper and Lower Galilee, Jordan Valley, eastern Judean Mountains, and the Dead Sea area. Outside of Israel it is found in Jordan (<xref ref-type="bibr" rid="B16">Gattolliat et al. 2012</xref>; <xref ref-type="bibr" rid="B1">Alhejoj et al. 2014</xref>; <xref ref-type="bibr" rid="B39">Ramadan and Katbeh-Bader 2018</xref>) and Iran (<xref ref-type="bibr" rid="B6">Bojková et al. 2018</xref>). Suitable habitats for <italic><tp:taxon-name><tp:taxon-name-part taxon-name-part-type="genus" reg="Baetis">B.</tp:taxon-name-part><tp:taxon-name-part taxon-name-part-type="species" reg="monnerati">monnerati</tp:taxon-name-part></tp:taxon-name></italic> in Israel vary greatly and include brooks and streams of various sizes in temperate and semi-arid regions (Figure <xref ref-type="fig" rid="F2">2A–H</xref>), usually with pristine water. It is rarely found in slightly disturbed habitats. It is usually found in large numbers and constitutes a major component of the macroinvertebrate community. Dense populations occur in habitats with pebbles and stones together with algae and submerged vegetation. In Israel, adults and mature nymphs were collected in winter and spring (January–May), and were less abundant in fall (October–November).</p></tp:treatment-sec><tp:treatment-sec sec-type="material" id="SECID0EGBBG"><title>Material examined.</title><p><bold>Holotype.</bold> JORDAN: 1N, Wadi Weida’a, 15.xii.2010, C. Monnerat. <bold>Other material</bold>. ISRAEL: 3N, Fit Spring, 31.v.2014, Z. Yanai; 4N, Zippori Stream (Ras Ali), 02.iii.2015, Z. Yanai; 9N, Qazabiyye Springs, 11.v.2015, Y. Hershkovitz &amp; T. Eshcoly; 86N, Meron Stream (Meron Spring), 12.v.2015, Y. Hershkovitz &amp; T. Eshcoly; 125N, Iyyon Stream (Qiryat Shemona), 12.v.2015, Y. Hershkovitz &amp; T. Eshcoly; 70N, Samakh Stream, 13.v.2015, Y. Hershkovitz &amp; T. Eshcoly; 25N, Jordan River (Ateret Fortress), 29.x.2015, Z. Yanai &amp; Y. Brenner; 97N, Senir Stream (Bet Hillel), 05.xi.2015, Z. Yanai &amp; S. Cohen; 20N (2N on slides), Zippori Stream (Zippori Springs), 07.xi.2015, Z. Yanai &amp; S. Cohen; 19N, Keziv Stream (Hardalit Spring), 07.xi.2015, Z. Yanai &amp; S. Cohen; 4N, Yehudiyya Stream, 27.iii.2016, Y. Hershkovitz; 11N, Iyyon Stream (Qiryat Shemona), 05.iv.2016, Z. Yanai; 66N, Iyyon Stream (nature reserve), 05.iv.2016, Z. Yanai; 340N (1N on slide), Arugot Stream, 09.v.2016, Z. Yanai; 31N, Enan Stream, 17.xi.2016, Z. Yanai &amp; L. Goren; 160N (1N on slide), Dawid Stream, 07.iii.2017, Z. Yanai &amp; J.-L. Gattolliat; 210N, Arugot Stream, 07.iii.2017, Z. Yanai &amp; J.-L. Gattolliat; 100N, Senir Stream (Bet Hillel), 09.iii.2017, Z. Yanai &amp; J.-L. Gattolliat; 130N, Senir Stream (nature reserve), 09.iii.2017, Z. Yanai &amp; J.-L. Gattolliat; 20N, Iyyon Stream (nature reserve), 05.iv.2016, Z. Yanai &amp; J.-L. Gattolliat; 8N, Tina Spring, 10.iii.2017, Z. Yanai &amp; J.-L. Gattolliat; 23N, Hula (nature reserve), 11.iii.2017, Z. Yanai &amp; J.-L. Gattolliat; 250N, Jordan River (Ateret Fortress), 11.iii.2017, Z. Yanai &amp; J.-L. Gattolliat; 34N, Jordan River (Ariq Bridge), 11.iii.2017, Z. Yanai &amp; J.-L. Gattolliat; 38N, Yehudiyya Stream, 11.iii.2017, Z. Yanai &amp; J.-L. Gattolliat; 80N, Daliyyot Stream, 11.iii.2017, Z. Yanai &amp; J.-L. Gattolliat; 4N, Rekhesh Stream (Rekhesh Spring), 04.v.2017, E. Elron. PALESTINIAN AUTHORITY: 23N (1N on slide), Perat Stream (nature reserve), 14.vi.2014, Z. Yanai; 1N (on slide), Perat Stream (nature reserve), 20.vi.2015, Z. Yanai; 9N, Perat Stream (nature reserve), 24.i.2017, Z. Yanai &amp; K. Tamar; 120N, Perat Stream (nature reserve), 08.iii.2017, Z. Yanai &amp; J.-L. Gattolliat; 8N, Pezael Springs, 08.iii.2017, Z. Yanai &amp; J.-L. Gattolliat.</p></tp:treatment-sec><tp:treatment-sec><!--Section generated to contain objects referenced in tp:taxon-treatment.--><fig id="F4" position="float" orientation="portrait"><label>Figure 4.</label><caption><p>Nymphs of Israeli <italic><tp:taxon-name><tp:taxon-name-part taxon-name-part-type="genus" reg="Baetis">Baetis</tp:taxon-name-part></tp:taxon-name></italic> species, habitus. <bold>A</bold><italic><tp:taxon-name><tp:taxon-name-part taxon-name-part-type="genus" reg="Baetis">Baetis</tp:taxon-name-part><tp:taxon-name-part taxon-name-part-type="species" reg="aureus">aureus</tp:taxon-name-part></tp:taxon-name></italic> sp. n. <bold>B</bold><italic><tp:taxon-name><tp:taxon-name-part taxon-name-part-type="genus" reg="Baetis">Baetis</tp:taxon-name-part><tp:taxon-name-part taxon-name-part-type="species" reg="golanensis">golanensis</tp:taxon-name-part></tp:taxon-name></italic> sp. n. <bold>C</bold><italic><tp:taxon-name><tp:taxon-name-part taxon-name-part-type="genus" reg="Baetis">Baetis</tp:taxon-name-part><tp:taxon-name-part taxon-name-part-type="species" reg="monnerati">monnerati</tp:taxon-name-part></tp:taxon-name></italic><bold>D</bold><italic><tp:taxon-name><tp:taxon-name-part taxon-name-part-type="genus" reg="Baetis">Baetis</tp:taxon-name-part><tp:taxon-name-part taxon-name-part-type="species" reg="noa">noa</tp:taxon-name-part></tp:taxon-name></italic> sp. n. <bold>E</bold><italic><tp:taxon-name><tp:taxon-name-part taxon-name-part-type="genus" reg="Baetis">Baetis</tp:taxon-name-part><tp:taxon-name-part taxon-name-part-type="species" reg="pacis">pacis</tp:taxon-name-part></tp:taxon-name></italic> sp. n. <bold>F</bold><italic><tp:taxon-name><tp:taxon-name-part taxon-name-part-type="genus" reg="Baetis">Baetis</tp:taxon-name-part><tp:taxon-name-part taxon-name-part-type="species" reg="samochai">samochai</tp:taxon-name-part></tp:taxon-name></italic>. Scale bars: 5 mm.</p></caption><graphic xmlns:xlink="http://www.w3.org/1999/xlink" xlink:href="zookeys-794-045-g004.jpg" position="float" orientation="portrait" xlink:type="simple" id="oo_239659.jpg"/></fig><fig id="F2" position="float" orientation="portrait"><label>Figure 2.</label><caption><p>Typical <italic><tp:taxon-name><tp:taxon-name-part taxon-name-part-type="genus" reg="Baetis">Baetis</tp:taxon-name-part></tp:taxon-name></italic> habitats in Israel and the Palestinian Authority: <bold>A</bold> Senir Stream, a main source of the Jordan River <bold>B</bold> Hula nature reserve, a marshland habitat <bold>C</bold> Keziv Stream, a pristine stream in a forested area in the Upper Galilee <bold>D</bold> Ateret Fortress, a site in the Upper Jordan River system <bold>E</bold> Maymon Spring, a small spring-fed brook in the Upper Jordan River system, the Golan Heights <bold>F</bold> Zippori Stream, a lowland stream in the Lower Galilee <bold>G</bold> Perat Stream (Wadi Qelt) in the eastern Judean Mountains <bold>H</bold> Arugot Stream, a desert stream in the arid water system of the Dead Sea.</p></caption><graphic xmlns:xlink="http://www.w3.org/1999/xlink" xlink:href="zookeys-794-045-g002.jpg" position="float" orientation="portrait" xlink:type="simple" id="oo_239657.jpg"/></fig></tp:treatment-sec><ref-list><ref id="B16"><mixed-citation xmlns:xlink="http://www.w3.org/1999/xlink" xlink:type="simple"><person-group><name name-style="western"><surname>Gattolliat</surname><given-names>J-L</given-names></name><name name-style="western"><surname>Vuataz</surname><given-names>L</given-names></name><name name-style="western"><surname>Sartori</surname><given-names>M</given-names></name></person-group> (<year>2012</year>) <article-title>First contribution to the mayflies of Jordan.</article-title><source>Zoology in the Middle East</source><volume>56</volume>: <fpage>91</fpage>–<lpage>110</lpage>. <ext-link xlink:type="simple" ext-link-type="doi" xlink:href="10.1080/09397140.2012.10648945">https://doi.org/10.1080/09397140.2012.10648945</ext-link></mixed-citation></ref><ref id="B6"><mixed-citation xmlns:xlink="http://www.w3.org/1999/xlink" xlink:type="simple"><person-group><name name-style="western"><surname>Bojková</surname><given-names>J</given-names></name><name name-style="western"><surname>Sroka</surname><given-names>P</given-names></name><name name-style="western"><surname>Soldán</surname><given-names>T</given-names></name><name name-style="western"><surname>Namin</surname><given-names>JI</given-names></name><name name-style="western"><surname>Straniczek</surname><given-names>AH</given-names></name><name name-style="western"><surname>Polášek</surname><given-names>M</given-names></name><name name-style="western"><surname>Hrivniak</surname><given-names>Ľ</given-names></name><name name-style="western"><surname>Abdoli</surname><given-names>A</given-names></name><name name-style="western"><surname>Godunko</surname><given-names>RJ</given-names></name></person-group> (<year>2018</year>) <article-title>Initial commented checklist of the Iranian mayflies, with new area records and description of <italic><tp:taxon-name><tp:taxon-name-part taxon-name-part-type="genus">Procloeon</tp:taxon-name-part><tp:taxon-name-part taxon-name-part-type="species">caspicum</tp:taxon-name-part></tp:taxon-name></italic> sp. n. (<tp:taxon-name><tp:taxon-name-part taxon-name-part-type="class">Insecta</tp:taxon-name-part></tp:taxon-name>, <tp:taxon-name><tp:taxon-name-part taxon-name-part-type="order">Ephemeroptera</tp:taxon-name-part></tp:taxon-name>, <tp:taxon-name><tp:taxon-name-part taxon-name-part-type="family">Baetidae</tp:taxon-name-part></tp:taxon-name>).</article-title><source>ZooKeys</source><volume>749</volume>: <fpage>87</fpage>–<lpage>123</lpage>. <ext-link xlink:type="simple" ext-link-type="uri" xlink:href="https://zookeys.pensoft.net/article/24104/">https://zookeys.pensoft.net/article/24104/</ext-link></mixed-citation></ref><ref id="B39"><mixed-citation xmlns:xlink="http://www.w3.org/1999/xlink" xlink:type="simple"><person-group><name name-style="western"><surname>Ramadan</surname><given-names>DM</given-names></name><name name-style="western"><surname>Katbeh-Bader</surname><given-names>A</given-names></name></person-group> (<year>2018</year>) <article-title>Diversity of aquatic and semi-aquatic insects in Wadi Al-Walah in Jordan.</article-title><source>Zoology and Ecology</source><volume>28</volume>: <fpage>117</fpage>–<lpage>138</lpage>. <ext-link xlink:type="simple" ext-link-type="doi" xlink:href="10.1080/21658005.2018.1464145">https://doi.org/10.1080/21658005.2018.1464145</ext-link></mixed-citation></ref><ref id="B36"><mixed-citation xmlns:xlink="http://www.w3.org/1999/xlink" xlink:type="simple"><person-group><name name-style="western"><surname>Müller-Liebenau</surname><given-names>I</given-names></name></person-group> (<year>1969</year>) <article-title>Revision der europäischen Arten der Gattung <italic><tp:taxon-name><tp:taxon-name-part taxon-name-part-type="genus">Baetis</tp:taxon-name-part></tp:taxon-name></italic> Leach, 1815 (<tp:taxon-name><tp:taxon-name-part taxon-name-part-type="class">Insecta</tp:taxon-name-part></tp:taxon-name>, <tp:taxon-name><tp:taxon-name-part taxon-name-part-type="order">Ephemeroptera</tp:taxon-name-part></tp:taxon-name>).</article-title><source>Gewässer und Abwässer</source><volume>49</volume>: <fpage>1</fpage>–<lpage>214</lpage>.</mixed-citation></ref><ref id="B45"><mixed-citation xmlns:xlink="http://www.w3.org/1999/xlink" xlink:type="simple"><person-group><name name-style="western"><surname>Soldán</surname><given-names>T</given-names></name><name name-style="western"><surname>Godunko</surname><given-names>RJ</given-names></name></person-group> (<year>2009</year>) <article-title><italic><tp:taxon-name><tp:taxon-name-part taxon-name-part-type="genus">Baetis</tp:taxon-name-part><tp:taxon-name-part taxon-name-part-type="species">zdenkae</tp:taxon-name-part></tp:taxon-name></italic> sp. nov., a new representative of the <italic><tp:taxon-name><tp:taxon-name-part taxon-name-part-type="genus">Baetis</tp:taxon-name-part><tp:taxon-name-part taxon-name-part-type="species">buceratus</tp:taxon-name-part></tp:taxon-name></italic> species-group (<tp:taxon-name><tp:taxon-name-part taxon-name-part-type="order">Ephemeroptera</tp:taxon-name-part></tp:taxon-name>: <tp:taxon-name><tp:taxon-name-part taxon-name-part-type="family">Baetidae</tp:taxon-name-part></tp:taxon-name>) from Rhodos (Greece) with notes to species-grouping of the <tp:taxon-name><tp:taxon-name-part taxon-name-part-type="infraspecific-rank">subgenus</tp:taxon-name-part><tp:taxon-name-part taxon-name-part-type="subgenus">Baetis</tp:taxon-name-part></tp:taxon-name> Leach, 1815 s.str.</article-title><source>Zootaxa</source><volume>1972</volume>: <fpage>1</fpage>–<lpage>19</lpage>. <ext-link xlink:type="simple" ext-link-type="uri" xlink:href="http://mapress.com/j/zt/article/view/5664">http://mapress.com/j/zt/article/view/5664</ext-link></mixed-citation></ref><ref id="B1"><mixed-citation xmlns:xlink="http://www.w3.org/1999/xlink" xlink:type="simple"><person-group><name name-style="western"><surname>Alhejoj</surname><given-names>I</given-names></name><name name-style="western"><surname>Salameh</surname><given-names>E</given-names></name><name name-style="western"><surname>Bandel</surname><given-names>K</given-names></name></person-group> (<year>2014</year>) <article-title>Mayfly (Order <tp:taxon-name><tp:taxon-name-part taxon-name-part-type="order">Ephemeroptera</tp:taxon-name-part></tp:taxon-name>): an effective indicator of water bodies conditions in Jordan.</article-title><source>International Journal of Scientific Research in Environmental Sciences</source><volume>2</volume>: <fpage>361</fpage>–<lpage>370</lpage>. <ext-link xlink:type="simple" ext-link-type="doi" xlink:href="10.12983/ijsres-2014-p0361-0370">https://doi.org/10.12983/ijsres-2014-p0361-0370</ext-link></mixed-citation></ref></ref-list></tp:taxon-treatment>
