# Supplementary material for: Taxonomy of Baetis Leach in Israel (Ephemeroptera, Baetidae)
Source: Zookeys. 2018 Nov 1;(794):45–84. doi: 10.3897/zookeys.794.28214 (PMC6224371; doi:10.3897/zookeys.794.28214)
Supplement: XML Treatment for Baetis (Rhodobaetis) noa [file zookeys.794.28214-treatment5.xml]

<!DOCTYPE tp:taxon-treatment
  PUBLIC "-//TaxonX//DTD Taxonomic Treatment Publishing DTD v0 20100105//EN" "tax-treatment-NSO.dtd">
<tp:taxon-treatment xmlns:tp="http://www.plazi.org/taxpub"><tp:treatment-meta><kwd-group><label>Taxon classification</label><kwd><named-content xmlns:xlink="http://www.w3.org/1999/xlink" content-type="kingdom">Animalia</named-content></kwd><kwd><named-content xmlns:xlink="http://www.w3.org/1999/xlink" content-type="order">Ephemeroptera</named-content></kwd><kwd><named-content xmlns:xlink="http://www.w3.org/1999/xlink" content-type="family">Baetidae</named-content></kwd></kwd-group><mixed-citation publication-type="journal"><person-group><name><surname>Yanai</surname><given-names>Zohar</given-names></name><name><surname>Gattolliat</surname><given-names>Jean-Luc</given-names></name><name><surname>Dorchin</surname><given-names>Netta</given-names></name></person-group><article-title>Taxonomy of <italic><tp:taxon-name><tp:taxon-name-part taxon-name-part-type="genus" reg="Baetis">Baetis</tp:taxon-name-part></tp:taxon-name></italic> Leach in Israel (<tp:taxon-name><tp:taxon-name-part taxon-name-part-type="order">Ephemeroptera</tp:taxon-name-part></tp:taxon-name>, <tp:taxon-name><tp:taxon-name-part taxon-name-part-type="family">Baetidae</tp:taxon-name-part></tp:taxon-name>)</article-title><source>Zookeys</source><day>1</day><month>11</month><year>2018</year><volume>2018</volume><issue>794</issue><fpage>45</fpage><lpage>84</lpage><pub-id pub-id-type="doi">10.3897/zookeys.794.28214</pub-id></mixed-citation></tp:treatment-meta><tp:nomenclature><tp:taxon-name><tp:taxon-name-part taxon-name-part-type="genus" reg="Baetis">Baetis</tp:taxon-name-part> (<tp:taxon-name-part taxon-name-part-type="subgenus" reg="Rhodobaetis">Rhodobaetis</tp:taxon-name-part>) <tp:taxon-name-part taxon-name-part-type="species" reg="noa">noa</tp:taxon-name-part><object-id xmlns:xlink="http://www.w3.org/1999/xlink" content-type="zoobank" xlink:type="simple">http://zoobank.org/E0F3014E-E433-4696-95E9-6D2A47CC5EA1</object-id></tp:taxon-name><tp:taxon-authority>Yanai &amp; Gattolliat</tp:taxon-authority><tp:taxon-status xmlns:xlink="http://www.w3.org/1999/xlink" xlink:type="simple">sp. n.</tp:taxon-status><xref ref-type="fig" rid="F4">Figures 4D</xref><xref ref-type="fig" rid="F12">, 12</xref><xref ref-type="fig" rid="F13">, 13</xref><tp:nomenclature-citation-list><tp:nomenclature-citation><tp:taxon-name>
                  <tp:taxon-name-part taxon-name-part-type="genus" reg="Baetis"/>
                </tp:taxon-name><comment>“<tp:taxon-name><tp:taxon-name-part taxon-name-part-type="genus" reg="Baetis">Baetis</tp:taxon-name-part></tp:taxon-name> L53”: <xref ref-type="bibr" rid="B42">Samocha 1972</xref>: 47, pl XX, figs 9–13. </comment></tp:nomenclature-citation></tp:nomenclature-citation-list></tp:nomenclature><tp:treatment-sec sec-type="Differential diagnosis" id="SECID0EVDBG"><title>Differential diagnosis.</title><p><italic><tp:taxon-name><tp:taxon-name-part taxon-name-part-type="genus" reg="Baetis">Baetis</tp:taxon-name-part><tp:taxon-name-part taxon-name-part-type="species" reg="noa">noa</tp:taxon-name-part></tp:taxon-name></italic> is distinguishable from all known species of <italic><tp:taxon-name><tp:taxon-name-part taxon-name-part-type="genus" reg="Rhodobaetis">Rhodobaetis</tp:taxon-name-part></tp:taxon-name></italic> by the following combination of characters: seven setae on labrum, three rows of setae on paraglossae, triangular spines along tergal margins (tergum III and onward), spines on gill margins, ca. 15 triangular teeth along paraproct margin, and 6–8 triangular spines of similar size along cercotractor margin. This is the only representative of <italic><tp:taxon-name><tp:taxon-name-part taxon-name-part-type="genus" reg="Rhodobaetis">Rhodobaetis</tp:taxon-name-part></tp:taxon-name></italic> in Israel, and therefore the only one to exhibit the group characteristics, namely body covered by spatulated scales (particularly along the distal margin of the abdominal terga) and stout spines along the gill margins.</p></tp:treatment-sec><tp:treatment-sec sec-type="description" id="SECID0EUEBG"><title>Description.</title><p><italic>Length</italic> (mature nymphs). Female (n = 24): 4.8–8.1 mm; cerci 1.9–3.0 mm; median caudal filament 1.3–2.3 mm. Male (n = 12): 4.4–6.0 mm; cerci 2.0–2.3 mm; median caudal filament 1.3–1.7 mm.</p><p><italic>Colouration.</italic> General colour brown (Figure <xref ref-type="fig" rid="F4">4D</xref>). Head brown with ecru spots on frons, around compound eyes and around antennal bases, labrum light brown. Antennae ecru. Turbinate eyes in male nymph amber-brown. Thorax brown with a few pale marks but with no clear pattern. Legs whitish, with light brown spot on dorsal femora, usually with proximal and distal brownish marks on femora and tibiae. Abdominal terga I–IV and VI–VIII brown with fade, pale triangular posteromedial and posterolateral spots. On terga V–IX pale spot larger, covering almost entire posterior half of tergum, with brown margins. Tergum X brown. On all terga a pair of median dark dots occasionally present. Abdominal sterna ecru to light brown. Gills milky, margins dark brown and tracheation violet. Cerci and median caudal filament ecru without bands or pattern.</p><p><italic>Head.</italic> No carina between antennae; pedicel with elongate spatulated scales apically (Figure <xref ref-type="fig" rid="F12">12A</xref>). Dorsal surface of labrum (Figure <xref ref-type="fig" rid="F12">12B</xref>) with scattered fine, hair-like setae and seta bases, one median long seta and distolateral arc of setae composed of six long, simple setae; lateral margin with ca. ten small, fine setae; ventral surface with 2–5 small, stout setae laterodistally; distal margin with row of 30–40 fine, long, feathered setae. Hypopharynx (Figure <xref ref-type="fig" rid="F12">12D</xref>): lingua and superlingua apically covered with minute, stout setae; base of superlingua laterally serrated. Right mandible (Figure <xref ref-type="fig" rid="F12">12C</xref>) with incisors composed of seven denticles; prostheca with small denticles; space between prostheca and mola without setae or crenulation; mola apex with tuft of setae. Left mandible (Figure <xref ref-type="fig" rid="F12">12E</xref>) with incisors composed of six denticles; prostheca with four broad denticles and comb-shaped structure; space between prostheca and mola crenulate, without setae; mola apex with tuft of setae. Maxillae (Figure <xref ref-type="fig" rid="F12">12F</xref>) with four broad teeth; lacinia with row of abundant small setae ending with stouter, longer setae, second row with two serrated, stout dentisetae; base of lacinia with row of 5–6 long, stout setae; one seta perpendicular to lacinia margin; palpus 2-segmented; segment II almost as long as segment I; segment II with sparse thin setae, apical nipple carrying single short, stout scale. Labium (Figure <xref ref-type="fig" rid="F12">12G</xref>): glossa shorter than paraglossa; glossa inner margin and apex with long, fine setae; paraglossa slightly curved; apex with stout, blunt seta and distal quarter with three rows of long, simple setae; labial palpus 3-segmented; segment I as long as segments II and III combined; segment II with slightly developed distolateral protuberance, and dorsal row of five long, pointed setae; segment III apex with small, thin setae.</p><p><italic>Thorax.</italic> Forelegs (Figure <xref ref-type="fig" rid="F13">13A</xref>): trochanters almost bare, with few short setae. Femora with dorsal row of ca. 30 mid-sized, apically rounded setae, sparser distally; one submarginal row of fewer, much shorter setae; dorsoapical setal patch composed of ca. seven stout setae and no thin setae; ventral margin with pointed, stout, short setae, distributed mostly on proximal half; surface almost bare. Tibiae with dorsal row of stout setae and few apical thin setae; ventral margin with evenly distributed row of small, pointed setae; tibiopatellar suture present. Tarsi with ca. ten pointed setae ventrally; dorsal row of ca. 20 minute setae; one pointed seta at ventral tarsus-claw meeting point. Tarsal claws (Figure <xref ref-type="fig" rid="F13">13B</xref>) hooked with one row of 9–13 acute teeth. Mid- and hindlegs similar to forelegs.</p><p><italic>Abdomen.</italic> Terga densely covered with numerous spatulated scales, scale bases and few thin hair-like setae; distal margin of all terga with numerous spatulas, terga I to IV without spines, terga V and VI with few broad, blunt triangular spines (Figure <xref ref-type="fig" rid="F13">13C</xref>), abundant on terga VII to IX. Gill I narrow and reduced, both margins serrated (Figure <xref ref-type="fig" rid="F13">13D</xref>); gills II to VII elliptic, costal margin with robust spines, tracheation branched and clearly visible (Figure <xref ref-type="fig" rid="F13">13E</xref>). Paraproct (Figure <xref ref-type="fig" rid="F13">13F</xref>) with abundant scale bases and almost no setae, margin with 13–16 broad, triangular spines and submarginal row of spatulas; postero-lateral extension with numerous scale bases, margin with 6–14 triangular spines of similar size, submarginal row of spatulas and lateral row of small setae.</p><fig id="F12" position="float" orientation="portrait"><label>Figure 12.</label><caption><p><italic><tp:taxon-name><tp:taxon-name-part taxon-name-part-type="genus" reg="Baetis">Baetis</tp:taxon-name-part><tp:taxon-name-part taxon-name-part-type="species" reg="noa">noa</tp:taxon-name-part></tp:taxon-name></italic> sp. n., nymph. <bold>A</bold> antennal scape, pedicel and first flagellomeres <bold>B</bold> labrum (left, ventral; right, dorsal) <bold>C</bold> right mandible <bold>D</bold> hypopharynx <bold>E</bold> left mandible <bold>F</bold> maxilla <bold>G</bold> labium.</p></caption><graphic xmlns:xlink="http://www.w3.org/1999/xlink" xlink:href="zookeys-794-045-g012.jpg" position="float" orientation="portrait" xlink:type="simple" id="oo_239668.jpg"/></fig><fig id="F13" position="float" orientation="portrait"><label>Figure 13.</label><caption><p><italic><tp:taxon-name><tp:taxon-name-part taxon-name-part-type="genus" reg="Baetis">Baetis</tp:taxon-name-part><tp:taxon-name-part taxon-name-part-type="species" reg="noa">noa</tp:taxon-name-part></tp:taxon-name></italic> sp. n., nymph. <bold>A</bold> foreleg <bold>B</bold> tarsal claw <bold>C</bold> abdominal tergum V, surface and distal margin <bold>D</bold> gill I <bold>E</bold> gill IV, costal margin, detail <bold>F</bold> paraproct plate.</p></caption><graphic xmlns:xlink="http://www.w3.org/1999/xlink" xlink:href="zookeys-794-045-g013.jpg" position="float" orientation="portrait" xlink:type="simple" id="oo_239669.jpg"/></fig></tp:treatment-sec><tp:treatment-sec sec-type="Affinities" id="SECID0EOJBG"><title>Affinities.</title><p><italic><tp:taxon-name><tp:taxon-name-part taxon-name-part-type="genus" reg="Baetis">Baetis</tp:taxon-name-part><tp:taxon-name-part taxon-name-part-type="species" reg="noa">noa</tp:taxon-name-part></tp:taxon-name></italic> belongs to the subgenus <tp:taxon-name><tp:taxon-name-part taxon-name-part-type="genus" reg="Baetis"/><tp:taxon-name-part taxon-name-part-type="subgenus" reg="Rhodobaetis">Rhodobaetis</tp:taxon-name-part></tp:taxon-name> Jacob, 2003 (<italic><tp:taxon-name><tp:taxon-name-part taxon-name-part-type="genus" reg="Baetis">Baetis</tp:taxon-name-part><tp:taxon-name-part taxon-name-part-type="species" reg="rhodani">rhodani</tp:taxon-name-part></tp:taxon-name></italic> species group sensu <xref ref-type="bibr" rid="B36">Müller-Liebenau 1969</xref>) and exhibits the group characteristics, such as the presence of spatulas on the surface of terga, pedicel, paraproct and femora, and gills which generally bear spines along margin (<xref ref-type="bibr" rid="B23">Jacob 2003</xref>, <xref ref-type="bibr" rid="B18">Godunko et al. 2004</xref>). The morphological attributes of the 22 Palaearctic species in the group have been reviewed by <xref ref-type="bibr" rid="B18">Godunko et al. (2004</xref>, <xref ref-type="bibr" rid="B19">2015</xref>), <xref ref-type="bibr" rid="B46">Soldán et al. (2005)</xref> and <xref ref-type="bibr" rid="B15">Gattolliat and Sartori (2008)</xref>.</p><p>The Central European species <italic><tp:taxon-name><tp:taxon-name-part taxon-name-part-type="genus" reg="Baetis">B.</tp:taxon-name-part><tp:taxon-name-part taxon-name-part-type="species" reg="rhodani">rhodani</tp:taxon-name-part><tp:taxon-name-part taxon-name-part-type="subspecies" reg="rhodani">rhodani</tp:taxon-name-part></tp:taxon-name></italic> (Pictet, 1843) (<italic><tp:taxon-name><tp:taxon-name-part taxon-name-part-type="genus" reg="Baetis">B.</tp:taxon-name-part><tp:taxon-name-part taxon-name-part-type="species" reg="rhodani">rhodani</tp:taxon-name-part></tp:taxon-name></italic><italic>s.s.</italic>) differs from <italic><tp:taxon-name><tp:taxon-name-part taxon-name-part-type="genus" reg="Baetis">B.</tp:taxon-name-part><tp:taxon-name-part taxon-name-part-type="species" reg="noa">noa</tp:taxon-name-part></tp:taxon-name></italic> by having long setae on the dorsal margin of femora and not many tergal scales (<xref ref-type="bibr" rid="B15">Gattolliat and Sartori 2008</xref>). <italic><tp:taxon-name><tp:taxon-name-part taxon-name-part-type="genus" reg="Baetis">Baetis</tp:taxon-name-part><tp:taxon-name-part taxon-name-part-type="species" reg="noa">noa</tp:taxon-name-part></tp:taxon-name></italic> also differs in the shape of the labial palpus, number of teeth on the claws and spatula density on most of its body surface. The closest relative to <italic><tp:taxon-name><tp:taxon-name-part taxon-name-part-type="genus" reg="Baetis">B.</tp:taxon-name-part><tp:taxon-name-part taxon-name-part-type="species" reg="noa">noa</tp:taxon-name-part></tp:taxon-name></italic> geographically is <italic><tp:taxon-name><tp:taxon-name-part taxon-name-part-type="genus" reg="Baetis">B.</tp:taxon-name-part><tp:taxon-name-part taxon-name-part-type="species" reg="bisri">bisri</tp:taxon-name-part></tp:taxon-name></italic> Thomas &amp; Dia, 1983, which was originally described from Lebanon. Despite the geographical proximity, some important characters distinguish the two species: <italic><tp:taxon-name><tp:taxon-name-part taxon-name-part-type="genus" reg="Baetis">B.</tp:taxon-name-part><tp:taxon-name-part taxon-name-part-type="species" reg="bisri">bisri</tp:taxon-name-part></tp:taxon-name></italic> has no spines on the gill margins, 5–6 rows of setae on the paraglossae, a different tergal pattern, and a paraproct with less marginal triangular spines and scales of a different shape (<xref ref-type="bibr" rid="B49">Thomas and Dia 1983</xref>). <italic><tp:taxon-name><tp:taxon-name-part taxon-name-part-type="genus" reg="Baetis">Baetis</tp:taxon-name-part><tp:taxon-name-part taxon-name-part-type="species" reg="noa">noa</tp:taxon-name-part></tp:taxon-name></italic> also has a wider labrum compared to these species. Other than <italic><tp:taxon-name><tp:taxon-name-part taxon-name-part-type="genus" reg="Baetis">B.</tp:taxon-name-part><tp:taxon-name-part taxon-name-part-type="species" reg="bisri">bisri</tp:taxon-name-part></tp:taxon-name></italic> and <italic><tp:taxon-name><tp:taxon-name-part taxon-name-part-type="genus" reg="Baetis">B.</tp:taxon-name-part><tp:taxon-name-part taxon-name-part-type="species" reg="rhodani">rhodani</tp:taxon-name-part></tp:taxon-name></italic>, two more <italic><tp:taxon-name><tp:taxon-name-part taxon-name-part-type="genus" reg="Rhodobaetis">Rhodobaetis</tp:taxon-name-part></tp:taxon-name></italic> species were reported from Turkey: <italic><tp:taxon-name><tp:taxon-name-part taxon-name-part-type="genus" reg="Baetis">B.</tp:taxon-name-part><tp:taxon-name-part taxon-name-part-type="species" reg="braaschi">braaschi</tp:taxon-name-part></tp:taxon-name></italic> Zimmermann, 1980, and <italic><tp:taxon-name><tp:taxon-name-part taxon-name-part-type="genus" reg="Baetis">B.</tp:taxon-name-part><tp:taxon-name-part taxon-name-part-type="species" reg="vadimi">vadimi</tp:taxon-name-part></tp:taxon-name></italic> Godunko, Palatov &amp; Martynov, 2015 (<xref ref-type="bibr" rid="B25">Kazancı and Türkmen 2016</xref>; <xref ref-type="bibr" rid="B41">Salur et al. 2016</xref>). <italic><tp:taxon-name><tp:taxon-name-part taxon-name-part-type="genus" reg="Baetis">Baetis</tp:taxon-name-part><tp:taxon-name-part taxon-name-part-type="species" reg="gemellus">gemellus</tp:taxon-name-part></tp:taxon-name></italic> Eaton, 1885 and <italic><tp:taxon-name><tp:taxon-name-part taxon-name-part-type="genus" reg="Baetis">B.</tp:taxon-name-part><tp:taxon-name-part taxon-name-part-type="species" reg="pseudogemellus">pseudogemellus</tp:taxon-name-part></tp:taxon-name></italic> Soldán, 1977 are excluded, as explained by <xref ref-type="bibr" rid="B19">Godunko et al. (2015)</xref>. Unlike <italic><tp:taxon-name><tp:taxon-name-part taxon-name-part-type="genus" reg="Baetis">B.</tp:taxon-name-part><tp:taxon-name-part taxon-name-part-type="species" reg="noa">noa</tp:taxon-name-part></tp:taxon-name></italic>, no spines are present on the gill margins of <italic><tp:taxon-name><tp:taxon-name-part taxon-name-part-type="genus" reg="Baetis">B.</tp:taxon-name-part><tp:taxon-name-part taxon-name-part-type="species" reg="braaschi">braaschi</tp:taxon-name-part></tp:taxon-name></italic> (<xref ref-type="bibr" rid="B5">Bauernfeind and Soldán 2012</xref>) and <italic><tp:taxon-name><tp:taxon-name-part taxon-name-part-type="genus" reg="Baetis">B.</tp:taxon-name-part><tp:taxon-name-part taxon-name-part-type="species" reg="vadimi">vadimi</tp:taxon-name-part></tp:taxon-name></italic> (<xref ref-type="bibr" rid="B19">Godunko et al. 2015</xref>). <italic><tp:taxon-name><tp:taxon-name-part taxon-name-part-type="genus" reg="Baetis">Baetis</tp:taxon-name-part><tp:taxon-name-part taxon-name-part-type="species" reg="milani">milani</tp:taxon-name-part></tp:taxon-name></italic> Godunko, Prokopov &amp; Soldán, 2004 from the Crimean Peninsula has no triangular spines on the posterior margin of terga and very abundant minute denticles on its cercotractor (<xref ref-type="bibr" rid="B18">Godunko et al. 2004</xref>). The North African <italic><tp:taxon-name><tp:taxon-name-part taxon-name-part-type="genus" reg="Baetis">B.</tp:taxon-name-part><tp:taxon-name-part taxon-name-part-type="species" reg="sinespinosus">sinespinosus</tp:taxon-name-part></tp:taxon-name></italic> differs from <italic><tp:taxon-name><tp:taxon-name-part taxon-name-part-type="genus" reg="Baetis">B.</tp:taxon-name-part><tp:taxon-name-part taxon-name-part-type="species" reg="noa">noa</tp:taxon-name-part></tp:taxon-name></italic> by having more submarginal setae on the labrum, four setal rows on the paraglossa, fewer tergal scales, and considerably less marginal teeth on the paraproct (<xref ref-type="bibr" rid="B46">Soldán et al. 2005</xref>). <italic><tp:taxon-name><tp:taxon-name-part taxon-name-part-type="genus" reg="Rhodobaetis">Rhodobaetis</tp:taxon-name-part></tp:taxon-name></italic> was also reported from Cyprus by <xref ref-type="bibr" rid="B44">Soldán and Godunko (2008)</xref>, who described a new species, <italic><tp:taxon-name><tp:taxon-name-part taxon-name-part-type="genus" reg="Baetis">B.</tp:taxon-name-part><tp:taxon-name-part taxon-name-part-type="species" reg="irenkae">irenkae</tp:taxon-name-part></tp:taxon-name></italic> Soldán &amp; Godunko, 2008, presumably endemic to the island. <italic><tp:taxon-name><tp:taxon-name-part taxon-name-part-type="genus" reg="Baetis">Baetis</tp:taxon-name-part><tp:taxon-name-part taxon-name-part-type="species" reg="irenkae">irenkae</tp:taxon-name-part></tp:taxon-name></italic> differs from <italic><tp:taxon-name><tp:taxon-name-part taxon-name-part-type="genus" reg="Baetis">B.</tp:taxon-name-part><tp:taxon-name-part taxon-name-part-type="species" reg="noa">noa</tp:taxon-name-part></tp:taxon-name></italic> by the shape of its labial palpus, shape and abundance of spatulas on the distal margin of terga, and number and shape of spines on the margin of cercotractor. The most similar species to <italic><tp:taxon-name><tp:taxon-name-part taxon-name-part-type="genus" reg="Baetis">B.</tp:taxon-name-part><tp:taxon-name-part taxon-name-part-type="species" reg="noa">noa</tp:taxon-name-part></tp:taxon-name></italic> morphologically is <italic><tp:taxon-name><tp:taxon-name-part taxon-name-part-type="genus" reg="Baetis">B.</tp:taxon-name-part><tp:taxon-name-part taxon-name-part-type="species" reg="tauricus">tauricus</tp:taxon-name-part></tp:taxon-name></italic> Godunko &amp; Prokopov, 2003 which is found exclusively in the Crimean Peninsula. However, the two species differ by the number and size of the spines along the margin of the cercotractor.</p><p><italic><tp:taxon-name><tp:taxon-name-part taxon-name-part-type="genus" reg="Baetis">Baetis</tp:taxon-name-part><tp:taxon-name-part taxon-name-part-type="species" reg="noa">noa</tp:taxon-name-part></tp:taxon-name></italic> matches the characters of the undescribed “<italic><tp:taxon-name><tp:taxon-name-part taxon-name-part-type="genus" reg="Baetis">Baetis</tp:taxon-name-part></tp:taxon-name></italic> L53” as outlined in <xref ref-type="bibr" rid="B42">Samocha (1972</xref>; p. 47 and plate XX therein). In his review of the Israeli mayfly fauna, this was the only species that had spines on its gill margins and a nipple on the apex of its maxillary palpus. It also matches in colour and distribution.</p></tp:treatment-sec><tp:treatment-sec sec-type="etymology" id="SECID0EYWBG"><title>Etymology.</title><p>The name is a noun in apposition. The species is dedicated to Noa Truskanov, the partner, source of inspiration, and closest friend of the senior author.</p></tp:treatment-sec><tp:treatment-sec sec-type="distribution" id="SECID0E4WBG"><title>Distribution and ecology.</title><p>This species is known from the tributaries of the Jordan River and from brooks and springs in the Golan Heights, where it inhabits streams of diverse sizes and current velocities (Figs <xref ref-type="fig" rid="F2">2A, E</xref>). Typical substrate in its habitats is composed mainly of pebbles and rocks of various sizes, as well as rich epilithic and submerged vegetation. Mature nymphs were collected mostly in spring (March–May), but also in fall (October–November).</p></tp:treatment-sec><tp:treatment-sec sec-type="material" id="SECID0EHXBG"><title>Material examined.</title><p><bold>Holotype</bold>. ISRAEL: 1N, Senir Stream (nature reserve), <named-content xmlns:xlink="http://www.w3.org/1999/xlink" content-type="dwc:verbatimCoordinates" xlink:type="simple"><named-content content-type="geo-json" specific-use="{&#34;type&#34;:&#34;Point&#34;,&#34;coordinates&#34;:[35.622300,33.233100]}" id="NCID0ESXBG" xlink:type="simple">33.2331°N, 35.6223°E</named-content></named-content>, ca 130 m a.s.l., 09.iii.2017, Z. Yanai &amp; J.-L. Gattolliat, SMNHTAU292002. <bold>Paratypes</bold>. ISRAEL: 2N, Senir Stream (Bet Hillel), 09.vi.2014, Z. Yanai; 3N (1N on slide), Senir Stream (nature reserve), 15.vii.2014, Z. Yanai; 3N, Dan Stream (Dafna), 29.vii.2015, Z. Yanai; 7N, Dan Stream (Tel Dan), 05.xi.2015, Z. Yanai &amp; S. Cohen; 2N (on slides), Senir Stream (nature reserve), 05.xi.2015, Z. Yanai &amp; S. Cohen; 6N, Dan Stream (Tel Dan), 31.v.2016, Y. Hershkovitz; 68N, Dan Stream (Dan), 31.v.2016, Y. Hershkovitz; 24N (1N on slide), Senir Stream (nature reserve), 09.iii.2017, Z. Yanai &amp; J.-L. Gattolliat; 80N, Dan Stream (Tel Dan), 10.iii.2017, Z. Yanai &amp; J.-L. Gattolliat; 2N, Dan Stream (Dan), 07.v.2017, Z. Yanai; 13N, Yehudiyya Stream, 12.iv.2018, Z. Yanai; 36N, Dan Stream (Dafna), 13.iv.2018, Z. Yanai. <bold>Other material</bold>. ISRAEL: 8N (1N on slide), Hermon Stream (Panyas Springs), 19.ii.2014, Z. Yanai; 16N (1N on slide), Maymon Spring, 22.vi.2014, Z. Yanai; 18N, Senir Stream (nature reserve), 15.vii.2014, Z. Yanai; 3N, Senir Stream (Bet Hillel), 05.xi.2015, Z. Yanai &amp; S. Cohen; 54N, Maymon Spring, 04.iv.2016, Z. Yanai; 10N, Dan Stream (Dafna), 31.v.2016, Y. Hershkovitz.</p></tp:treatment-sec><tp:treatment-sec><!--Section generated to contain objects referenced in tp:taxon-treatment.--><fig id="F4" position="float" orientation="portrait"><label>Figure 4.</label><caption><p>Nymphs of Israeli <italic><tp:taxon-name><tp:taxon-name-part taxon-name-part-type="genus" reg="Baetis">Baetis</tp:taxon-name-part></tp:taxon-name></italic> species, habitus. <bold>A</bold><italic><tp:taxon-name><tp:taxon-name-part taxon-name-part-type="genus" reg="Baetis">Baetis</tp:taxon-name-part><tp:taxon-name-part taxon-name-part-type="species" reg="aureus">aureus</tp:taxon-name-part></tp:taxon-name></italic> sp. n. <bold>B</bold><italic><tp:taxon-name><tp:taxon-name-part taxon-name-part-type="genus" reg="Baetis">Baetis</tp:taxon-name-part><tp:taxon-name-part taxon-name-part-type="species" reg="golanensis">golanensis</tp:taxon-name-part></tp:taxon-name></italic> sp. n. <bold>C</bold><italic><tp:taxon-name><tp:taxon-name-part taxon-name-part-type="genus" reg="Baetis">Baetis</tp:taxon-name-part><tp:taxon-name-part taxon-name-part-type="species" reg="monnerati">monnerati</tp:taxon-name-part></tp:taxon-name></italic><bold>D</bold><italic><tp:taxon-name><tp:taxon-name-part taxon-name-part-type="genus" reg="Baetis">Baetis</tp:taxon-name-part><tp:taxon-name-part taxon-name-part-type="species" reg="noa">noa</tp:taxon-name-part></tp:taxon-name></italic> sp. n. <bold>E</bold><italic><tp:taxon-name><tp:taxon-name-part taxon-name-part-type="genus" reg="Baetis">Baetis</tp:taxon-name-part><tp:taxon-name-part taxon-name-part-type="species" reg="pacis">pacis</tp:taxon-name-part></tp:taxon-name></italic> sp. n. <bold>F</bold><italic><tp:taxon-name><tp:taxon-name-part taxon-name-part-type="genus" reg="Baetis">Baetis</tp:taxon-name-part><tp:taxon-name-part taxon-name-part-type="species" reg="samochai">samochai</tp:taxon-name-part></tp:taxon-name></italic>. Scale bars: 5 mm.</p></caption><graphic xmlns:xlink="http://www.w3.org/1999/xlink" xlink:href="zookeys-794-045-g004.jpg" position="float" orientation="portrait" xlink:type="simple" id="oo_239659.jpg"/></fig><fig id="F2" position="float" orientation="portrait"><label>Figure 2.</label><caption><p>Typical <italic><tp:taxon-name><tp:taxon-name-part taxon-name-part-type="genus" reg="Baetis">Baetis</tp:taxon-name-part></tp:taxon-name></italic> habitats in Israel and the Palestinian Authority: <bold>A</bold> Senir Stream, a main source of the Jordan River <bold>B</bold> Hula nature reserve, a marshland habitat <bold>C</bold> Keziv Stream, a pristine stream in a forested area in the Upper Galilee <bold>D</bold> Ateret Fortress, a site in the Upper Jordan River system <bold>E</bold> Maymon Spring, a small spring-fed brook in the Upper Jordan River system, the Golan Heights <bold>F</bold> Zippori Stream, a lowland stream in the Lower Galilee <bold>G</bold> Perat Stream (Wadi Qelt) in the eastern Judean Mountains <bold>H</bold> Arugot Stream, a desert stream in the arid water system of the Dead Sea.</p></caption><graphic xmlns:xlink="http://www.w3.org/1999/xlink" xlink:href="zookeys-794-045-g002.jpg" position="float" orientation="portrait" xlink:type="simple" id="oo_239657.jpg"/></fig></tp:treatment-sec><ref-list><ref id="B42"><mixed-citation xmlns:xlink="http://www.w3.org/1999/xlink" xlink:type="simple"><person-group><name name-style="western"><surname>Samocha</surname><given-names>M</given-names></name></person-group> (<year>1972</year>) <source><tp:taxon-name><tp:taxon-name-part taxon-name-part-type="order">Ephemeroptera</tp:taxon-name-part></tp:taxon-name> of Israel.</source><publisher-name>MSc thesis</publisher-name>, <publisher-loc>Tel Aviv University, Tel Aviv, Israel</publisher-loc>, <size units="page">111 pp</size>.</mixed-citation></ref><ref id="B36"><mixed-citation xmlns:xlink="http://www.w3.org/1999/xlink" xlink:type="simple"><person-group><name name-style="western"><surname>Müller-Liebenau</surname><given-names>I</given-names></name></person-group> (<year>1969</year>) <article-title>Revision der europäischen Arten der Gattung <italic><tp:taxon-name><tp:taxon-name-part taxon-name-part-type="genus">Baetis</tp:taxon-name-part></tp:taxon-name></italic> Leach, 1815 (<tp:taxon-name><tp:taxon-name-part taxon-name-part-type="class">Insecta</tp:taxon-name-part></tp:taxon-name>, <tp:taxon-name><tp:taxon-name-part taxon-name-part-type="order">Ephemeroptera</tp:taxon-name-part></tp:taxon-name>).</article-title><source>Gewässer und Abwässer</source><volume>49</volume>: <fpage>1</fpage>–<lpage>214</lpage>.</mixed-citation></ref><ref id="B23"><mixed-citation xmlns:xlink="http://www.w3.org/1999/xlink" xlink:type="simple"><person-group><name name-style="western"><surname>Jacob</surname><given-names>U</given-names></name></person-group> (<year>2003</year>) <article-title><italic><tp:taxon-name><tp:taxon-name-part taxon-name-part-type="genus">Baetis</tp:taxon-name-part></tp:taxon-name></italic> Leach 1815, sensu stricto oder sensu lato. Ein Beitrag zum Gattungskonzept auf der Grundlage von Artengruppen mit Bestimmungsschlüsseln.</article-title><source>Lauterbornia</source><volume>47</volume>: <fpage>59</fpage>–<lpage>129</lpage>. <ext-link xlink:type="simple" ext-link-type="uri" xlink:href="http://www.zobodat.at/pdf/Lauterbornia_2003_47_0059-0129.pdf">http://www.zobodat.at/pdf/Lauterbornia_2003_47_0059-0129.pdf</ext-link></mixed-citation></ref><ref id="B18"><mixed-citation xmlns:xlink="http://www.w3.org/1999/xlink" xlink:type="simple"><person-group><name name-style="western"><surname>Godunko</surname><given-names>RJ</given-names></name><name name-style="western"><surname>Prokopov</surname><given-names>GA</given-names></name><name name-style="western"><surname>Soldán</surname><given-names>T</given-names></name></person-group> (<year>2004</year>) <article-title>Mayflies of the Crimean Peninsula. III. The description of <italic><tp:taxon-name><tp:taxon-name-part taxon-name-part-type="genus">Baetis</tp:taxon-name-part><tp:taxon-name-part taxon-name-part-type="species">milani</tp:taxon-name-part></tp:taxon-name></italic> sp. n. with notes on taxonomy of the subgenus <tp:taxon-name><tp:taxon-name-part taxon-name-part-type="genus"/><tp:taxon-name-part taxon-name-part-type="subgenus">Rhodobaetis</tp:taxon-name-part></tp:taxon-name> Jacob, 2003 (<tp:taxon-name><tp:taxon-name-part taxon-name-part-type="order">Ephemeroptera</tp:taxon-name-part></tp:taxon-name>: <tp:taxon-name><tp:taxon-name-part taxon-name-part-type="family">Baetidae</tp:taxon-name-part></tp:taxon-name>).</article-title><source>Acta zoologica cracoviensia</source><volume>47</volume>: <fpage>231</fpage>–<lpage>248</lpage>. <ext-link xlink:type="simple" ext-link-type="doi" xlink:href="10.3409/173491504783995799">https://doi.org/10.3409/173491504783995799</ext-link></mixed-citation></ref><ref id="B19"><mixed-citation xmlns:xlink="http://www.w3.org/1999/xlink" xlink:type="simple"><person-group><name name-style="western"><surname>Godunko</surname><given-names>RJ</given-names></name><name name-style="western"><surname>Palatov</surname><given-names>DM</given-names></name><name name-style="western"><surname>Martynov</surname><given-names>AV</given-names></name></person-group> (<year>2015</year>) <article-title>Mayflies of the Caucasus Mountains. III. A new representative of the subgenus <tp:taxon-name><tp:taxon-name-part taxon-name-part-type="genus"/><tp:taxon-name-part taxon-name-part-type="subgenus">Rhodobaetis</tp:taxon-name-part></tp:taxon-name> Jacob, 2003 (<tp:taxon-name><tp:taxon-name-part taxon-name-part-type="family">Baetidae</tp:taxon-name-part></tp:taxon-name>: <italic><tp:taxon-name><tp:taxon-name-part taxon-name-part-type="genus">Baetis</tp:taxon-name-part></tp:taxon-name></italic>) from the South-Western Caucasus.</article-title><source>Zootaxa</source><volume>3948</volume>: <fpage>182</fpage>–<lpage>202</lpage>. <ext-link xlink:type="simple" ext-link-type="doi" xlink:href="10.11646/zootaxa.3948.2.2">https://doi.org/10.11646/zootaxa.3948.2.2</ext-link></mixed-citation></ref><ref id="B46"><mixed-citation xmlns:xlink="http://www.w3.org/1999/xlink" xlink:type="simple"><person-group><name name-style="western"><surname>Soldán</surname><given-names>T</given-names></name><name name-style="western"><surname>Godunko</surname><given-names>RJ</given-names></name><name name-style="western"><surname>Thomas</surname><given-names>AGB</given-names></name></person-group> (<year>2005</year>) <article-title><italic><tp:taxon-name><tp:taxon-name-part taxon-name-part-type="genus">Baetis</tp:taxon-name-part><tp:taxon-name-part taxon-name-part-type="species">chelif</tp:taxon-name-part></tp:taxon-name></italic> n. sp., a new mayfly from Algeria with notes on <italic><tp:taxon-name><tp:taxon-name-part taxon-name-part-type="genus">B.</tp:taxon-name-part><tp:taxon-name-part taxon-name-part-type="species">sinespinosus</tp:taxon-name-part></tp:taxon-name></italic> Soldán &amp; Thomas, 1983, n. stat. (<tp:taxon-name><tp:taxon-name-part taxon-name-part-type="order">Ephemeroptera</tp:taxon-name-part></tp:taxon-name>: <tp:taxon-name><tp:taxon-name-part taxon-name-part-type="family">Baetidae</tp:taxon-name-part></tp:taxon-name>).</article-title><source>Genus</source><volume>16</volume>: <fpage>155</fpage>–<lpage>165</lpage>.</mixed-citation></ref><ref id="B15"><mixed-citation xmlns:xlink="http://www.w3.org/1999/xlink" xlink:type="simple"><person-group><name name-style="western"><surname>Gattolliat</surname><given-names>J-L</given-names></name><name name-style="western"><surname>Sartori</surname><given-names>M</given-names></name></person-group> (<year>2008</year>) <article-title>What is <italic><tp:taxon-name><tp:taxon-name-part taxon-name-part-type="genus">Baetis</tp:taxon-name-part><tp:taxon-name-part taxon-name-part-type="species">rhodani</tp:taxon-name-part></tp:taxon-name></italic> (Pictet, 1843) (<tp:taxon-name><tp:taxon-name-part taxon-name-part-type="class">Insecta</tp:taxon-name-part></tp:taxon-name>, <tp:taxon-name><tp:taxon-name-part taxon-name-part-type="order">Ephemeroptera</tp:taxon-name-part></tp:taxon-name>, <tp:taxon-name><tp:taxon-name-part taxon-name-part-type="family">Baetidae</tp:taxon-name-part></tp:taxon-name>)? Designation of a neotype and redescription of the species from its original area.</article-title><source>Zootaxa</source><volume>1957</volume>: <fpage>69</fpage>–<lpage>80</lpage>.</mixed-citation></ref><ref id="B49"><mixed-citation xmlns:xlink="http://www.w3.org/1999/xlink" xlink:type="simple"><person-group><name name-style="western"><surname>Thomas</surname><given-names>AGB</given-names></name><name name-style="western"><surname>Dia</surname><given-names>A</given-names></name></person-group> (<year>1983</year>) <article-title><italic><tp:taxon-name><tp:taxon-name-part taxon-name-part-type="genus">Baetis</tp:taxon-name-part><tp:taxon-name-part taxon-name-part-type="species">bisri</tp:taxon-name-part></tp:taxon-name></italic> n.sp., Ephéméroptère nouveau du Liban (<tp:taxon-name><tp:taxon-name-part taxon-name-part-type="family">Baetidae</tp:taxon-name-part></tp:taxon-name>).</article-title><source>Annales de Limnologie</source><volume>19</volume>: <fpage>213</fpage>–<lpage>217</lpage>. <ext-link xlink:type="simple" ext-link-type="doi" xlink:href="10.1051/limn/1983025">https://doi.org/10.1051/limn/1983025</ext-link></mixed-citation></ref><ref id="B25"><mixed-citation xmlns:xlink="http://www.w3.org/1999/xlink" xlink:type="simple"><person-group><name name-style="western"><surname>Kazancı</surname><given-names>N</given-names></name><name name-style="western"><surname>Türkmen</surname><given-names>G</given-names></name></person-group> (<year>2016</year>) <article-title>Comments on “An annotated catalogue of the mayfly fauna of Turkey (<tp:taxon-name><tp:taxon-name-part taxon-name-part-type="class">Insecta</tp:taxon-name-part></tp:taxon-name>, <tp:taxon-name><tp:taxon-name-part taxon-name-part-type="order">Ephemeroptera</tp:taxon-name-part></tp:taxon-name>)”.</article-title><source>Review of Hydrobiology</source><volume>9</volume>: <fpage>85</fpage>–<lpage>121</lpage>.</mixed-citation></ref><ref id="B41"><mixed-citation xmlns:xlink="http://www.w3.org/1999/xlink" xlink:type="simple"><person-group><name name-style="western"><surname>Salur</surname><given-names>A</given-names></name><name name-style="western"><surname>Darilmaz</surname><given-names>MC</given-names></name><name name-style="western"><surname>Bauernfeind</surname><given-names>E</given-names></name></person-group> (<year>2016</year>) <article-title>An annotated catalogue of the mayfly fauna of Turkey (<tp:taxon-name><tp:taxon-name-part taxon-name-part-type="class">Insecta</tp:taxon-name-part></tp:taxon-name>, <tp:taxon-name><tp:taxon-name-part taxon-name-part-type="order">Ephemeroptera</tp:taxon-name-part></tp:taxon-name>).</article-title><source>ZooKeys</source><volume>620</volume>: <fpage>67</fpage>–<lpage>118</lpage>. <ext-link xlink:type="simple" ext-link-type="doi" xlink:href="10.3897/zookeys.620.9405">https://doi.org/10.3897/zookeys.620.9405</ext-link></mixed-citation></ref><ref id="B5"><mixed-citation xmlns:xlink="http://www.w3.org/1999/xlink" xlink:type="simple"><person-group><name name-style="western"><surname>Bauernfeind</surname><given-names>E</given-names></name><name name-style="western"><surname>Soldán</surname><given-names>T</given-names></name></person-group> (<year>2012</year>) <source>The mayflies of Europe (<tp:taxon-name><tp:taxon-name-part taxon-name-part-type="order">Ephemeroptera</tp:taxon-name-part></tp:taxon-name>).</source><publisher-name>Apollo Books</publisher-name>, <publisher-loc>Ollerup</publisher-loc>, <size units="page">781 pp</size>.</mixed-citation></ref><ref id="B44"><mixed-citation xmlns:xlink="http://www.w3.org/1999/xlink" xlink:type="simple"><person-group><name name-style="western"><surname>Soldán</surname><given-names>T</given-names></name><name name-style="western"><surname>Godunko</surname><given-names>RJ</given-names></name></person-group> (<year>2008</year>) <article-title>Two new species of the genus <italic><tp:taxon-name><tp:taxon-name-part taxon-name-part-type="genus">Baetis</tp:taxon-name-part></tp:taxon-name></italic> Leach, 1815 (<tp:taxon-name><tp:taxon-name-part taxon-name-part-type="order">Ephemeroptera</tp:taxon-name-part></tp:taxon-name>: <tp:taxon-name><tp:taxon-name-part taxon-name-part-type="family">Baetidae</tp:taxon-name-part></tp:taxon-name>) from Cyprus.</article-title><source>Annales Zoologici</source><volume>58</volume>: <fpage>79</fpage>–<lpage>104</lpage>. <ext-link xlink:type="simple" ext-link-type="doi" xlink:href="10.3161/067.058.0104">https://doi.org/10.3161/067.058.0104</ext-link></mixed-citation></ref></ref-list></tp:taxon-treatment>
