# Supplementary material for: Taxonomy of Baetis Leach in Israel (Ephemeroptera, Baetidae)
Source: Zookeys. 2018 Nov 1;(794):45–84. doi: 10.3897/zookeys.794.28214 (PMC6224371; doi:10.3897/zookeys.794.28214)
Supplement: XML Treatment for Baetis pacis [file zookeys.794.28214-treatment6.xml]

<!DOCTYPE tp:taxon-treatment
  PUBLIC "-//TaxonX//DTD Taxonomic Treatment Publishing DTD v0 20100105//EN" "tax-treatment-NSO.dtd">
<tp:taxon-treatment xmlns:tp="http://www.plazi.org/taxpub"><tp:treatment-meta><kwd-group><label>Taxon classification</label><kwd><named-content xmlns:xlink="http://www.w3.org/1999/xlink" content-type="kingdom">Animalia</named-content></kwd><kwd><named-content xmlns:xlink="http://www.w3.org/1999/xlink" content-type="order">Ephemeroptera</named-content></kwd><kwd><named-content xmlns:xlink="http://www.w3.org/1999/xlink" content-type="family">Baetidae</named-content></kwd></kwd-group><mixed-citation publication-type="journal"><person-group><name><surname>Yanai</surname><given-names>Zohar</given-names></name><name><surname>Gattolliat</surname><given-names>Jean-Luc</given-names></name><name><surname>Dorchin</surname><given-names>Netta</given-names></name></person-group><article-title>Taxonomy of <italic><tp:taxon-name><tp:taxon-name-part taxon-name-part-type="genus" reg="Baetis">Baetis</tp:taxon-name-part></tp:taxon-name></italic> Leach in Israel (<tp:taxon-name><tp:taxon-name-part taxon-name-part-type="order">Ephemeroptera</tp:taxon-name-part></tp:taxon-name>, <tp:taxon-name><tp:taxon-name-part taxon-name-part-type="family">Baetidae</tp:taxon-name-part></tp:taxon-name>)</article-title><source>Zookeys</source><day>1</day><month>11</month><year>2018</year><volume>2018</volume><issue>794</issue><fpage>45</fpage><lpage>84</lpage><pub-id pub-id-type="doi">10.3897/zookeys.794.28214</pub-id></mixed-citation></tp:treatment-meta><tp:nomenclature><tp:taxon-name>
              <tp:taxon-name-part taxon-name-part-type="genus" reg="Baetis">Baetis</tp:taxon-name-part>
              <tp:taxon-name-part taxon-name-part-type="species" reg="pacis">pacis</tp:taxon-name-part>
              <object-id xmlns:xlink="http://www.w3.org/1999/xlink" content-type="zoobank" xlink:type="simple">http://zoobank.org/BE255364-B1D4-4A80-8407-CC1A8CA8591D</object-id>
            </tp:taxon-name><tp:taxon-authority>Yanai &amp; Gattolliat</tp:taxon-authority><tp:taxon-status xmlns:xlink="http://www.w3.org/1999/xlink" xlink:type="simple">sp. n.</tp:taxon-status><xref ref-type="fig" rid="F4">Figures 4E</xref><xref ref-type="fig" rid="F14">, 14</xref><xref ref-type="fig" rid="F15">, 15</xref><tp:nomenclature-citation-list><tp:nomenclature-citation><tp:taxon-name>
                  <tp:taxon-name-part taxon-name-part-type="genus" reg="Baetis"/>
                </tp:taxon-name><comment>“<tp:taxon-name><tp:taxon-name-part taxon-name-part-type="genus" reg="Baetis">Baetis</tp:taxon-name-part></tp:taxon-name> L12”: <xref ref-type="bibr" rid="B42">Samocha 1972</xref>: 45, pl XIX, fig. 10. </comment></tp:nomenclature-citation><tp:nomenclature-citation><tp:taxon-name>
                  <tp:taxon-name-part taxon-name-part-type="genus" reg="Baetis"/>
                </tp:taxon-name><comment>“<tp:taxon-name><tp:taxon-name-part taxon-name-part-type="genus" reg="Baetis">Baetis</tp:taxon-name-part></tp:taxon-name> sp.”: <xref ref-type="bibr" rid="B1">Alhejoj et al. 2014</xref>: 352, fig. 2B. </comment></tp:nomenclature-citation></tp:nomenclature-citation-list></tp:nomenclature><tp:treatment-sec sec-type="Differential diagnosis" id="SECID0EL1BG"><title>Differential diagnosis.</title><p>Within the <italic><tp:taxon-name><tp:taxon-name-part taxon-name-part-type="genus" reg="Baetis">Baetis</tp:taxon-name-part><tp:taxon-name-part taxon-name-part-type="species" reg="lutheri">lutheri</tp:taxon-name-part></tp:taxon-name></italic> species group, <italic><tp:taxon-name><tp:taxon-name-part taxon-name-part-type="genus" reg="Baetis">B.</tp:taxon-name-part><tp:taxon-name-part taxon-name-part-type="species" reg="pacis">pacis</tp:taxon-name-part></tp:taxon-name></italic> is distinguishable by the following combination of characters: greatly reduced median caudal filament, non-sclerotized protuberances next to coxae, and body not covered with spatulae. In Israel it is easily recognized by its very short median caudal filament.</p></tp:treatment-sec><tp:treatment-sec sec-type="description" id="SECID0EH2BG"><title>Description.</title><p><italic>Length</italic> (mature nymphs). Female (n = 13): 5.0–7.6 mm; cerci 2.7–4.5 mm; median caudal filament minute (&lt; 0.2 mm). Male (n = 10): 4.0–6.0 mm; cerci 2.2–4.1 mm; median caudal filament minute (&lt; 0.2 mm). Usually, specimens from the Perat Stream population are smaller than those in northern Israel.</p><p><italic>Colouration.</italic> General colour brown (Figure <xref ref-type="fig" rid="F4">4E</xref>). Head brown with light vermiform mark, antennae ecru. Turbinate eyes in male nymph amber. Thorax brown. Legs ivory to whitish, claws, apex of femora and tibiae dark brown, dorsal face of femora with medium brown central mark. Abdominal terga light brown with two central dark brown spots more or less expanded, generally also darker laterally and distally, terga V, VI, IX and X brighter. Abdominal sterna ecru to pale brown. Gills milky, semi-transparent, almost no visible tracheation. Cerci ecru to light brown, without bands or pattern.</p><p><italic>Head.</italic> No carina between antennae; pedicel almost bare, without distal lobe (Figure <xref ref-type="fig" rid="F14">14A</xref>). Labrum (Figure <xref ref-type="fig" rid="F14">14B</xref>): dorsal surface with scattered fine, short setae and seta bases, with one median pair of long setae; lateral margin with distal arc of five long, simple, stout setae and 6–8 lateral setae; ventral surface with 5–6 small, stout setae laterodistally; distal margin with a row of 30–50 fine, long, feathered setae. Hypopharynx (Figure <xref ref-type="fig" rid="F14">14D</xref>): lingua tri-lobed; surface of lingua and superlingua densely covered with medium thin setae; lateral margin of superlingua serrated proximally. Right mandible (Figure <xref ref-type="fig" rid="F14">14C</xref>) with incisors composed of two sets of four and three denticles, outer denticles of each set more prominent; prostheca with small, pointed denticles; space between prostheca and mola without setae or crenulation; mola apex with tuft of setae; base of mandible with many short, thin setae and seta bases. Left mandible (Figure <xref ref-type="fig" rid="F14">14E</xref>) with incisors composed of 6 denticles, inner denticle with additional minute teeth; prostheca with 4–5 broad denticles and comb-shaped structure; space between prostheca and mola without setae or crenulation; base of mola with no spines; base of mandible with many setae and seta bases. Maxillae (Figure <xref ref-type="fig" rid="F14">14F</xref>) with four broad teeth; lacinia with one row of small setae and long, serrated setae; base of lacinia with row of four long, stout setae; one seta perpendicular to lacinia margin; palpus 2-segmented, segments I and II subequal; segment II with few minute, thin setae apically, and apical nipple with single scale. Labium (Figure <xref ref-type="fig" rid="F14">14G</xref>): glossa shorter than paraglossa; inner margin and apex of glossa with medium, stout setae; paraglossa not curved, dorsal side with inner 4–6 setae; apical stout, blunt seta; paraglossa apex and distal third with four rows of long, simple setae; labial palpus 3-segmented; segment I similar in length to segments II and III combined; segment II with distolateral protuberance slightly developed, and dorsal row of 4–5 long pointed setae; conic segment III symmetrical, with apical distinct nipple, covered with needle-shaped blunt setae.</p><p><italic>Thorax.</italic> Forelegs (Figure <xref ref-type="fig" rid="F15">15A</xref>): coxae almost bare. Trochanters with few ventral minute, stout setae. Femora with one or two dorsal rows with total of ca. 40 stout setae, no longer than 1/4 of femur width, denser proximally; ventral row of ca. 20 minute, stout setae; dorsoapical setal patch made of maximum five minute setae and few thin setae; surface almost bare. Tibiae with dorsal row of thin, short setae and few scales; ventral margin with minute, stout setae and apical brush of thin setae; tibiopatellar suture present. Tarsi with 6–13 ventral pointed setae; dorsal margin with row of short, thin setae; one pointed seta, shorter than most ventral setae, at ventral tarsus-claw meeting point. Tarsal claws (Figure <xref ref-type="fig" rid="F15">15B</xref>) hooked, with one row of 7–11 acute teeth and two subapical thin setae. Dorsal margin of femora, tibiae and tarsi with scattered feathery scales. Mid- and hindlegs similar to forelegs. Round, unsclerotized protuberances, sometimes hardly seen, adjacent to coxa bases (Figure <xref ref-type="fig" rid="F9">9</xref>).</p><p><italic>Abdomen.</italic> Terga shagreened with few thin setae and many seta bases, without scales; distal margin with row of blunt quadrangular spines (Figure <xref ref-type="fig" rid="F15">15C</xref>). Gills I to VII oval, without marginal spines, main tracheation not pigmented and poorly branched (on gills II to VI main trachea sometimes slightly visible; Figures <xref ref-type="fig" rid="F15">15D, E</xref>); gills I and VII slightly reduced. Paraproct (Figure <xref ref-type="fig" rid="F15">15F</xref>) surface with few hair-like setae and seta bases; margin with 10–15 short triangular spines and short thin setae; postero-lateral extension with seta bases, margin with 15–20 small triangular spines. Median caudal filament extremely short, approximately ten segments long.</p><fig id="F14" position="float" orientation="portrait"><label>Figure 14.</label><caption><p><italic><tp:taxon-name><tp:taxon-name-part taxon-name-part-type="genus" reg="Baetis">Baetis</tp:taxon-name-part><tp:taxon-name-part taxon-name-part-type="species" reg="pacis">pacis</tp:taxon-name-part></tp:taxon-name></italic> sp. n., nymph. <bold>A</bold> antennal scape, pedicel and first flagellomeres <bold>B</bold> labrum (left, ventral; right, dorsal) <bold>C</bold> right mandible <bold>D</bold> hypopharynx <bold>E</bold> left mandible <bold>F</bold> maxilla <bold>G</bold> labium.</p></caption><graphic xmlns:xlink="http://www.w3.org/1999/xlink" xlink:href="zookeys-794-045-g014.jpg" position="float" orientation="portrait" xlink:type="simple" id="oo_239671.jpg"/></fig><fig id="F15" position="float" orientation="portrait"><label>Figure 15.</label><caption><p><italic><tp:taxon-name><tp:taxon-name-part taxon-name-part-type="genus" reg="Baetis">Baetis</tp:taxon-name-part><tp:taxon-name-part taxon-name-part-type="species" reg="pacis">pacis</tp:taxon-name-part></tp:taxon-name></italic> sp. n., nymph. <bold>A</bold> foreleg <bold>B</bold> tarsal claw <bold>C</bold> abdominal tergum V, surface and distal margin <bold>D</bold> gill I <bold>E</bold> gill IV <bold>F</bold> paraproct plate.</p></caption><graphic xmlns:xlink="http://www.w3.org/1999/xlink" xlink:href="zookeys-794-045-g015.jpg" position="float" orientation="portrait" xlink:type="simple" id="oo_239672.jpg"/></fig></tp:treatment-sec><tp:treatment-sec sec-type="Affinities" id="SECID0ECAAI"><title>Affinities.</title><p>The species belongs to the <italic><tp:taxon-name><tp:taxon-name-part taxon-name-part-type="genus" reg="Baetis">Baetis</tp:taxon-name-part><tp:taxon-name-part taxon-name-part-type="species" reg="lutheri">lutheri</tp:taxon-name-part></tp:taxon-name></italic> species group sensu <xref ref-type="bibr" rid="B36">Müller-Liebenau (1969)</xref> based on its morphological characteristics (see details under <italic><tp:taxon-name><tp:taxon-name-part taxon-name-part-type="genus" reg="Baetis">B.</tp:taxon-name-part><tp:taxon-name-part taxon-name-part-type="species" reg="golanensis">golanensis</tp:taxon-name-part></tp:taxon-name></italic> above).</p><p><italic><tp:taxon-name><tp:taxon-name-part taxon-name-part-type="genus" reg="Baetis">Baetis</tp:taxon-name-part><tp:taxon-name-part taxon-name-part-type="species" reg="lutheri">lutheri</tp:taxon-name-part></tp:taxon-name></italic> differs from <italic><tp:taxon-name><tp:taxon-name-part taxon-name-part-type="genus" reg="Baetis">B.</tp:taxon-name-part><tp:taxon-name-part taxon-name-part-type="species" reg="pacis">pacis</tp:taxon-name-part></tp:taxon-name></italic> by having longer setae on the dorsal margin of femora, densely shagreened terga surface and less reduced median caudal filament (<xref ref-type="bibr" rid="B36">Müller-Liebenau 1969</xref>). <italic><tp:taxon-name><tp:taxon-name-part taxon-name-part-type="genus" reg="Baetis">Baetis</tp:taxon-name-part><tp:taxon-name-part taxon-name-part-type="species" reg="mirkae">mirkae</tp:taxon-name-part></tp:taxon-name></italic> from Cyprus differs from <italic><tp:taxon-name><tp:taxon-name-part taxon-name-part-type="genus" reg="Baetis">B.</tp:taxon-name-part><tp:taxon-name-part taxon-name-part-type="species" reg="pacis">pacis</tp:taxon-name-part></tp:taxon-name></italic> by having wider labrum with fewer dorsal long setae, only three rows of setae on the paraglossae, broader labial palpus, more setae on the femora and tibiae, terga not shagreened, rounded teeth on distal margin of terga, and generally more spatulas and setae on the body surface than in <italic><tp:taxon-name><tp:taxon-name-part taxon-name-part-type="genus" reg="Baetis">B.</tp:taxon-name-part><tp:taxon-name-part taxon-name-part-type="species" reg="pacis">pacis</tp:taxon-name-part></tp:taxon-name></italic> (<xref ref-type="bibr" rid="B44">Soldán and Godunko 2008</xref>). The European species <italic><tp:taxon-name><tp:taxon-name-part taxon-name-part-type="genus" reg="Baetis">B.</tp:taxon-name-part><tp:taxon-name-part taxon-name-part-type="species" reg="vardarensis">vardarensis</tp:taxon-name-part></tp:taxon-name></italic> is characterized by having unique sclerotized, pointed protuberances next to the coxae (<xref ref-type="bibr" rid="B38">Müller-Liebenau 1974</xref>: fig. 4i; <xref ref-type="bibr" rid="B11">Eiseler 2005</xref>: figs 76–77), which, in the case of <italic><tp:taxon-name><tp:taxon-name-part taxon-name-part-type="genus" reg="Baetis">B.</tp:taxon-name-part><tp:taxon-name-part taxon-name-part-type="species" reg="pacis">pacis</tp:taxon-name-part></tp:taxon-name></italic>, are rounded and not sclerotized, exhibiting the more common situation in the group. Moreover, <italic><tp:taxon-name><tp:taxon-name-part taxon-name-part-type="genus" reg="Baetis">B.</tp:taxon-name-part><tp:taxon-name-part taxon-name-part-type="species" reg="vardarensis">vardarensis</tp:taxon-name-part></tp:taxon-name></italic> has a hypopharynx with a uni-lobed lingua, and dorsal line of long setae on the femur margin (<xref ref-type="bibr" rid="B22">Ikonomov 1962</xref>). Within the <italic><tp:taxon-name><tp:taxon-name-part taxon-name-part-type="genus" reg="Baetis"/><tp:taxon-name-part taxon-name-part-type="species" reg="lutheri">lutheri</tp:taxon-name-part></tp:taxon-name></italic> species group, <italic><tp:taxon-name><tp:taxon-name-part taxon-name-part-type="genus" reg="Baetis">B.</tp:taxon-name-part><tp:taxon-name-part taxon-name-part-type="species" reg="pacis">pacis</tp:taxon-name-part></tp:taxon-name></italic>, <italic><tp:taxon-name><tp:taxon-name-part taxon-name-part-type="genus" reg="Baetis">B.</tp:taxon-name-part><tp:taxon-name-part taxon-name-part-type="species" reg="estrelensis">estrelensis</tp:taxon-name-part></tp:taxon-name></italic>, <italic><tp:taxon-name><tp:taxon-name-part taxon-name-part-type="genus" reg="Baetis">B.</tp:taxon-name-part><tp:taxon-name-part taxon-name-part-type="species" reg="mirkae">mirkae</tp:taxon-name-part></tp:taxon-name></italic> and <italic><tp:taxon-name><tp:taxon-name-part taxon-name-part-type="genus" reg="Baetis">B.</tp:taxon-name-part><tp:taxon-name-part taxon-name-part-type="species" reg="nigrescens">nigrescens</tp:taxon-name-part></tp:taxon-name></italic> can be distinguished by their greatly reduced median caudal filament, only a few segments long, while other species have a medial caudal filament which is at least as long as 1/4 (<italic><tp:taxon-name><tp:taxon-name-part taxon-name-part-type="genus" reg="Baetis">B.</tp:taxon-name-part><tp:taxon-name-part taxon-name-part-type="species" reg="vardarensis">vardarensis</tp:taxon-name-part></tp:taxon-name></italic>) or 1/2 (<italic><tp:taxon-name><tp:taxon-name-part taxon-name-part-type="genus" reg="Baetis">B.</tp:taxon-name-part><tp:taxon-name-part taxon-name-part-type="species" reg="golanensis">golanensis</tp:taxon-name-part></tp:taxon-name></italic>, <italic><tp:taxon-name><tp:taxon-name-part taxon-name-part-type="genus" reg="Baetis">B.</tp:taxon-name-part><tp:taxon-name-part taxon-name-part-type="species" reg="lutheri">lutheri</tp:taxon-name-part></tp:taxon-name></italic>, <italic><tp:taxon-name><tp:taxon-name-part taxon-name-part-type="genus" reg="Baetis">B.</tp:taxon-name-part><tp:taxon-name-part taxon-name-part-type="species" reg="meridionalis">meridionalis</tp:taxon-name-part></tp:taxon-name></italic>) of the cerci. The number of rows of long setae on the proximal part of the dorsal margin of femora varies among species: one row in <italic><tp:taxon-name><tp:taxon-name-part taxon-name-part-type="genus" reg="Baetis">B.</tp:taxon-name-part><tp:taxon-name-part taxon-name-part-type="species" reg="lutheri">lutheri</tp:taxon-name-part></tp:taxon-name></italic> and <italic><tp:taxon-name><tp:taxon-name-part taxon-name-part-type="genus" reg="Baetis">B.</tp:taxon-name-part><tp:taxon-name-part taxon-name-part-type="species" reg="golanensis">golanensis</tp:taxon-name-part></tp:taxon-name></italic>, 2–3 rows in <italic><tp:taxon-name><tp:taxon-name-part taxon-name-part-type="genus" reg="Baetis">B.</tp:taxon-name-part><tp:taxon-name-part taxon-name-part-type="species" reg="mirkae">mirkae</tp:taxon-name-part></tp:taxon-name></italic>, and 4–5 rows in <italic><tp:taxon-name><tp:taxon-name-part taxon-name-part-type="genus" reg="Baetis">B.</tp:taxon-name-part><tp:taxon-name-part taxon-name-part-type="species" reg="vardarensis">vardarensis</tp:taxon-name-part></tp:taxon-name></italic> (<xref ref-type="bibr" rid="B38">Müller-Liebenau 1974</xref>: fig. 5a, b; <xref ref-type="bibr" rid="B44">Soldán and Godunko 2008</xref>). <italic><tp:taxon-name><tp:taxon-name-part taxon-name-part-type="genus" reg="Baetis">Baetis</tp:taxon-name-part><tp:taxon-name-part taxon-name-part-type="species" reg="pacis">pacis</tp:taxon-name-part></tp:taxon-name></italic> generally has one or two rows of setae, with occasional additional setae that may appear as a third row. Variations can be observed between specimens and even between legs of the same individual. <italic><tp:taxon-name><tp:taxon-name-part taxon-name-part-type="genus" reg="Baetis">Baetis</tp:taxon-name-part><tp:taxon-name-part taxon-name-part-type="species" reg="pacis">pacis</tp:taxon-name-part></tp:taxon-name></italic> clearly differs from <italic><tp:taxon-name><tp:taxon-name-part taxon-name-part-type="genus" reg="Baetis">B.</tp:taxon-name-part><tp:taxon-name-part taxon-name-part-type="species" reg="estrelensis">estrelensis</tp:taxon-name-part></tp:taxon-name></italic> and <italic><tp:taxon-name><tp:taxon-name-part taxon-name-part-type="genus" reg="Baetis">B.</tp:taxon-name-part><tp:taxon-name-part taxon-name-part-type="species" reg="nigrescens">nigrescens</tp:taxon-name-part></tp:taxon-name></italic> by the shape of the labial palp (much slenderer in <italic><tp:taxon-name><tp:taxon-name-part taxon-name-part-type="genus" reg="Baetis">B.</tp:taxon-name-part><tp:taxon-name-part taxon-name-part-type="species" reg="estrelensis">estrelensis</tp:taxon-name-part></tp:taxon-name> and <tp:taxon-name><tp:taxon-name-part taxon-name-part-type="genus" reg="Baetis">B.</tp:taxon-name-part><tp:taxon-name-part taxon-name-part-type="species" reg="nigrescens">nigrescens</tp:taxon-name-part></tp:taxon-name></italic>), and the much less shagreened surface of the abdominal terga (<xref ref-type="bibr" rid="B37">Müller-Liebenau 1971</xref>, <xref ref-type="bibr" rid="B38">1974</xref>).</p><p>This species corresponds to the undescribed “<italic><tp:taxon-name><tp:taxon-name-part taxon-name-part-type="genus" reg="Baetis">Baetis</tp:taxon-name-part></tp:taxon-name></italic> L12” of <xref ref-type="bibr" rid="B42">Samocha (1972</xref>: 45 and pl XIX) and probably also to “<italic><tp:taxon-name><tp:taxon-name-part taxon-name-part-type="genus" reg="Baetis">Baetis</tp:taxon-name-part></tp:taxon-name></italic> sp.” mentioned by <xref ref-type="bibr" rid="B1">Alhejoj et al. (2014)</xref> from Jordan.</p></tp:treatment-sec><tp:treatment-sec sec-type="etymology" id="SECID0EHMAI"><title>Etymology.</title><p>This species occurs in Israel, the Palestinian Authority, and apparently also in Jordan. Its name reflects our yearning for regional peace.</p></tp:treatment-sec><tp:treatment-sec sec-type="distribution" id="SECID0EMMAI"><title>Distribution and ecology.</title><p><italic><tp:taxon-name><tp:taxon-name-part taxon-name-part-type="genus" reg="Baetis">Baetis</tp:taxon-name-part><tp:taxon-name-part taxon-name-part-type="species" reg="pacis">pacis</tp:taxon-name-part></tp:taxon-name></italic> is distributed mainly in the tributaries of the Jordan River (i.e., Senir, Dan and Iyyon; Figure <xref ref-type="fig" rid="F2">2A</xref>) but is occasionally encountered in small numbers in smaller Golan streams (Figure <xref ref-type="fig" rid="F2">2E</xref>) and in the vicinity of the Sea of Galilee (e.g., Arbel Stream). Based on details in <xref ref-type="bibr" rid="B42">Samocha (1972)</xref>, it may also occur in the Hermon (Panyas) and Ammud streams. An isolated population is found in Perat Stream (Wadi Qelt; Figure <xref ref-type="fig" rid="F2">2G</xref>). <xref ref-type="bibr" rid="B1">Alhejoj et al. (2014)</xref> referred to “<italic><tp:taxon-name><tp:taxon-name-part taxon-name-part-type="genus" reg="Baetis">Baetis</tp:taxon-name-part></tp:taxon-name></italic> sp.” from Wadi Hisban in Jordan, about 50km east of Perat Stream. Additional study may confirm that this population indeed belongs to <italic><tp:taxon-name><tp:taxon-name-part taxon-name-part-type="genus" reg="Baetis">B.</tp:taxon-name-part><tp:taxon-name-part taxon-name-part-type="species" reg="pacis">pacis</tp:taxon-name-part></tp:taxon-name></italic>. The Israeli populations probably represent the southeastern limit of distribution for the <italic><tp:taxon-name><tp:taxon-name-part taxon-name-part-type="genus" reg="Baetis">B.</tp:taxon-name-part><tp:taxon-name-part taxon-name-part-type="species" reg="lutheri">lutheri</tp:taxon-name-part></tp:taxon-name></italic> species group. The distribution of <italic><tp:taxon-name><tp:taxon-name-part taxon-name-part-type="genus" reg="Baetis">B.</tp:taxon-name-part><tp:taxon-name-part taxon-name-part-type="species" reg="pacis">pacis</tp:taxon-name-part></tp:taxon-name></italic> is limited to small- and medium-sized streams with moderate water flow and stony substrate. While water temperature in its habitats may vary, low salinity (&lt; 300 ppm) and high oxygen concentration (&gt;85%) are more important for the species. Mature nymphs were found mostly in spring (April–May) and fall (October–November).</p></tp:treatment-sec><tp:treatment-sec sec-type="material" id="SECID0EZOAI"><title>Material examined.</title><p><bold>Holotype</bold>: ISRAEL: 1N, Senir Stream (nature reserve), <named-content xmlns:xlink="http://www.w3.org/1999/xlink" content-type="dwc:verbatimCoordinates" xlink:type="simple"><named-content content-type="geo-json" specific-use="{&#34;type&#34;:&#34;Point&#34;,&#34;coordinates&#34;:[35.622300,33.233100]}" id="NCID0EEPAI" xlink:type="simple">33.2331°N, 35.6223°E</named-content></named-content>, ca 130 m a.s.l., 09.iii.2017, Z. Yanai &amp; J.-L. Gattolliat. SMNHTAU292001.–<bold>Paratypes</bold>. ISRAEL: 80N (1N on slide), Senir Stream (nature reserve), 09.iii.2017, Z. Yanai &amp; J.-L. Gattolliat; 6N, Iyyon Stream (nature reserve), 05.iv.2016, Z. Yanai; 30N (1N on slide), Senir Stream (nature reserve), 17.v.2016, Z. Yanai &amp; A. Charvet; 13N (1N on slide), Dan Stream (Dan), 31.v.2016, Y. Hershkovitz; 2N, Dan Stream (Dafna), 31.v.2016, Y. Hershkovitz; 16N, Senir Stream (Bet Hillel), 09.iii.2017, Z. Yanai &amp; J.-L. Gattolliat; 1N, Dan Stream (Tel Dan), 10.iii.2017, Z. Yanai &amp; J.-L. Gattolliat. <bold>Other material</bold>. ISRAEL: 1N, Divsha Spring, 06.xi.2015, Z. Yanai &amp; S. Cohen; 1N, Divsha Spring, 11.v.2016, Z. Yanai &amp; N. Dorchin; 1N, Iyyon Stream (nature reserve), 01.vi.2016, Y. Hershkovitz; 1N, Divsha Spring, 02.x.2016, Z. Yanai &amp; J.-L. Gattolliat. –PALESTINIAN AUTHORITY: 1N, Perat Stream (nature reserve), 20.vi.2015, Z. Yanai; 37N, Perat Stream (nature reserve), 11.xi.2015, Z. Yanai &amp; S. Cohen; 22N, Perat Stream (nature reserve), 23.v.2016, Z. Yanai &amp; L. Friedman; 6N (2N on slides), Perat Stream (nature reserve), 24.i.2017, Z. Yanai &amp; K. Tamar; 2N, Perat Stream (nature reserve), 30.i.2017, Z. Yanai &amp; N. Truskanov; 12N, Perat Stream (nature reserve), 08.iii.2017, Z. Yanai &amp; J.-L. Gattolliat.</p></tp:treatment-sec><tp:treatment-sec><!--Section generated to contain objects referenced in tp:taxon-treatment.--><fig id="F4" position="float" orientation="portrait"><label>Figure 4.</label><caption><p>Nymphs of Israeli <italic><tp:taxon-name><tp:taxon-name-part taxon-name-part-type="genus" reg="Baetis">Baetis</tp:taxon-name-part></tp:taxon-name></italic> species, habitus. <bold>A</bold><italic><tp:taxon-name><tp:taxon-name-part taxon-name-part-type="genus" reg="Baetis">Baetis</tp:taxon-name-part><tp:taxon-name-part taxon-name-part-type="species" reg="aureus">aureus</tp:taxon-name-part></tp:taxon-name></italic> sp. n. <bold>B</bold><italic><tp:taxon-name><tp:taxon-name-part taxon-name-part-type="genus" reg="Baetis">Baetis</tp:taxon-name-part><tp:taxon-name-part taxon-name-part-type="species" reg="golanensis">golanensis</tp:taxon-name-part></tp:taxon-name></italic> sp. n. <bold>C</bold><italic><tp:taxon-name><tp:taxon-name-part taxon-name-part-type="genus" reg="Baetis">Baetis</tp:taxon-name-part><tp:taxon-name-part taxon-name-part-type="species" reg="monnerati">monnerati</tp:taxon-name-part></tp:taxon-name></italic><bold>D</bold><italic><tp:taxon-name><tp:taxon-name-part taxon-name-part-type="genus" reg="Baetis">Baetis</tp:taxon-name-part><tp:taxon-name-part taxon-name-part-type="species" reg="noa">noa</tp:taxon-name-part></tp:taxon-name></italic> sp. n. <bold>E</bold><italic><tp:taxon-name><tp:taxon-name-part taxon-name-part-type="genus" reg="Baetis">Baetis</tp:taxon-name-part><tp:taxon-name-part taxon-name-part-type="species" reg="pacis">pacis</tp:taxon-name-part></tp:taxon-name></italic> sp. n. <bold>F</bold><italic><tp:taxon-name><tp:taxon-name-part taxon-name-part-type="genus" reg="Baetis">Baetis</tp:taxon-name-part><tp:taxon-name-part taxon-name-part-type="species" reg="samochai">samochai</tp:taxon-name-part></tp:taxon-name></italic>. Scale bars: 5 mm.</p></caption><graphic xmlns:xlink="http://www.w3.org/1999/xlink" xlink:href="zookeys-794-045-g004.jpg" position="float" orientation="portrait" xlink:type="simple" id="oo_239659.jpg"/></fig><fig id="F9" position="float" orientation="portrait"><label>Figure 9.</label><caption><p><italic><tp:taxon-name><tp:taxon-name-part taxon-name-part-type="genus" reg="Baetis">Baetis</tp:taxon-name-part><tp:taxon-name-part taxon-name-part-type="species" reg="pacis">pacis</tp:taxon-name-part></tp:taxon-name></italic> sp. n., nymph, ventral, showing protuberances next to coxae (arrows), which are typical to nymphs of <italic><tp:taxon-name><tp:taxon-name-part taxon-name-part-type="genus" reg="Baetis">B.</tp:taxon-name-part><tp:taxon-name-part taxon-name-part-type="species" reg="pacis">pacis</tp:taxon-name-part></tp:taxon-name></italic> and <italic><tp:taxon-name><tp:taxon-name-part taxon-name-part-type="genus" reg="Baetis">B.</tp:taxon-name-part><tp:taxon-name-part taxon-name-part-type="species" reg="golanensis">golanensis</tp:taxon-name-part></tp:taxon-name></italic>.</p></caption><graphic xmlns:xlink="http://www.w3.org/1999/xlink" xlink:href="zookeys-794-045-g009.jpg" position="float" orientation="portrait" xlink:type="simple" id="oo_239665.jpg"/></fig><fig id="F2" position="float" orientation="portrait"><label>Figure 2.</label><caption><p>Typical <italic><tp:taxon-name><tp:taxon-name-part taxon-name-part-type="genus" reg="Baetis">Baetis</tp:taxon-name-part></tp:taxon-name></italic> habitats in Israel and the Palestinian Authority: <bold>A</bold> Senir Stream, a main source of the Jordan River <bold>B</bold> Hula nature reserve, a marshland habitat <bold>C</bold> Keziv Stream, a pristine stream in a forested area in the Upper Galilee <bold>D</bold> Ateret Fortress, a site in the Upper Jordan River system <bold>E</bold> Maymon Spring, a small spring-fed brook in the Upper Jordan River system, the Golan Heights <bold>F</bold> Zippori Stream, a lowland stream in the Lower Galilee <bold>G</bold> Perat Stream (Wadi Qelt) in the eastern Judean Mountains <bold>H</bold> Arugot Stream, a desert stream in the arid water system of the Dead Sea.</p></caption><graphic xmlns:xlink="http://www.w3.org/1999/xlink" xlink:href="zookeys-794-045-g002.jpg" position="float" orientation="portrait" xlink:type="simple" id="oo_239657.jpg"/></fig></tp:treatment-sec><ref-list><ref id="B42"><mixed-citation xmlns:xlink="http://www.w3.org/1999/xlink" xlink:type="simple"><person-group><name name-style="western"><surname>Samocha</surname><given-names>M</given-names></name></person-group> (<year>1972</year>) <source><tp:taxon-name><tp:taxon-name-part taxon-name-part-type="order">Ephemeroptera</tp:taxon-name-part></tp:taxon-name> of Israel.</source><publisher-name>MSc thesis</publisher-name>, <publisher-loc>Tel Aviv University, Tel Aviv, Israel</publisher-loc>, <size units="page">111 pp</size>.</mixed-citation></ref><ref id="B1"><mixed-citation xmlns:xlink="http://www.w3.org/1999/xlink" xlink:type="simple"><person-group><name name-style="western"><surname>Alhejoj</surname><given-names>I</given-names></name><name name-style="western"><surname>Salameh</surname><given-names>E</given-names></name><name name-style="western"><surname>Bandel</surname><given-names>K</given-names></name></person-group> (<year>2014</year>) <article-title>Mayfly (Order <tp:taxon-name><tp:taxon-name-part taxon-name-part-type="order">Ephemeroptera</tp:taxon-name-part></tp:taxon-name>): an effective indicator of water bodies conditions in Jordan.</article-title><source>International Journal of Scientific Research in Environmental Sciences</source><volume>2</volume>: <fpage>361</fpage>–<lpage>370</lpage>. <ext-link xlink:type="simple" ext-link-type="doi" xlink:href="10.12983/ijsres-2014-p0361-0370">https://doi.org/10.12983/ijsres-2014-p0361-0370</ext-link></mixed-citation></ref><ref id="B36"><mixed-citation xmlns:xlink="http://www.w3.org/1999/xlink" xlink:type="simple"><person-group><name name-style="western"><surname>Müller-Liebenau</surname><given-names>I</given-names></name></person-group> (<year>1969</year>) <article-title>Revision der europäischen Arten der Gattung <italic><tp:taxon-name><tp:taxon-name-part taxon-name-part-type="genus">Baetis</tp:taxon-name-part></tp:taxon-name></italic> Leach, 1815 (<tp:taxon-name><tp:taxon-name-part taxon-name-part-type="class">Insecta</tp:taxon-name-part></tp:taxon-name>, <tp:taxon-name><tp:taxon-name-part taxon-name-part-type="order">Ephemeroptera</tp:taxon-name-part></tp:taxon-name>).</article-title><source>Gewässer und Abwässer</source><volume>49</volume>: <fpage>1</fpage>–<lpage>214</lpage>.</mixed-citation></ref><ref id="B44"><mixed-citation xmlns:xlink="http://www.w3.org/1999/xlink" xlink:type="simple"><person-group><name name-style="western"><surname>Soldán</surname><given-names>T</given-names></name><name name-style="western"><surname>Godunko</surname><given-names>RJ</given-names></name></person-group> (<year>2008</year>) <article-title>Two new species of the genus <italic><tp:taxon-name><tp:taxon-name-part taxon-name-part-type="genus">Baetis</tp:taxon-name-part></tp:taxon-name></italic> Leach, 1815 (<tp:taxon-name><tp:taxon-name-part taxon-name-part-type="order">Ephemeroptera</tp:taxon-name-part></tp:taxon-name>: <tp:taxon-name><tp:taxon-name-part taxon-name-part-type="family">Baetidae</tp:taxon-name-part></tp:taxon-name>) from Cyprus.</article-title><source>Annales Zoologici</source><volume>58</volume>: <fpage>79</fpage>–<lpage>104</lpage>. <ext-link xlink:type="simple" ext-link-type="doi" xlink:href="10.3161/067.058.0104">https://doi.org/10.3161/067.058.0104</ext-link></mixed-citation></ref><ref id="B38"><mixed-citation xmlns:xlink="http://www.w3.org/1999/xlink" xlink:type="simple"><person-group><name name-style="western"><surname>Müller-Liebenau</surname><given-names>I</given-names></name></person-group> (<year>1974</year>) <tp:taxon-name><tp:taxon-name-part taxon-name-part-type="family">Baetidae</tp:taxon-name-part></tp:taxon-name> aus Südfrankreich, Spanien und Portugal (<tp:taxon-name><tp:taxon-name-part taxon-name-part-type="class">Insecta</tp:taxon-name-part></tp:taxon-name>, <tp:taxon-name><tp:taxon-name-part taxon-name-part-type="order">Ephemeroptera</tp:taxon-name-part></tp:taxon-name>). Gewässer und Abwässer 53/54: 7–42.</mixed-citation></ref><ref id="B11"><mixed-citation xmlns:xlink="http://www.w3.org/1999/xlink" xlink:type="simple"><person-group><name name-style="western"><surname>Eiseler</surname><given-names>B</given-names></name></person-group> (<year>2005</year>) <article-title>Identification key to the mayfly larvae of the German Highlands and Lowlands.</article-title><source>Lauterbornia</source><volume>53</volume>: <fpage>1</fpage>–<lpage>112</lpage>. <ext-link xlink:type="simple" ext-link-type="uri" xlink:href="https://www.zobodat.at/pdf/Lauterbornia_2005_53_0001-0112.pdf">https://www.zobodat.at/pdf/Lauterbornia_2005_53_0001-0112.pdf</ext-link></mixed-citation></ref><ref id="B22"><mixed-citation xmlns:xlink="http://www.w3.org/1999/xlink" xlink:type="simple"><person-group><name name-style="western"><surname>Ikonomov</surname><given-names>P</given-names></name></person-group> (<year>1962</year>) <article-title>Baëtidae (<tp:taxon-name><tp:taxon-name-part taxon-name-part-type="order">Ephemeroptera</tp:taxon-name-part></tp:taxon-name>) macedoniens.</article-title><source>Faculté des Sciences Naturelles de l‘université de Skopja, Biologie</source><volume>13</volume>: <fpage>83</fpage>–<lpage>140</lpage>.</mixed-citation></ref><ref id="B37"><mixed-citation xmlns:xlink="http://www.w3.org/1999/xlink" xlink:type="simple"><person-group><name name-style="western"><surname>Müller-Liebenau</surname><given-names>I</given-names></name></person-group> (<year>1971</year>) <tp:taxon-name><tp:taxon-name-part taxon-name-part-type="order">Ephemeroptera</tp:taxon-name-part></tp:taxon-name> (<tp:taxon-name><tp:taxon-name-part taxon-name-part-type="class">Insecta</tp:taxon-name-part></tp:taxon-name>) von den Kanarischen Inseln. Gewässer und Abwässer 50/51: 7–40.</mixed-citation></ref></ref-list></tp:taxon-treatment>
