# Supplementary material for: Taxonomy of Baetis Leach in Israel (Ephemeroptera, Baetidae)
Source: Zookeys. 2018 Nov 1;(794):45–84. doi: 10.3897/zookeys.794.28214 (PMC6224371; doi:10.3897/zookeys.794.28214)
Supplement: XML Treatment for Baetis samochai [file zookeys.794.28214-treatment7.xml]

<!DOCTYPE tp:taxon-treatment
  PUBLIC "-//TaxonX//DTD Taxonomic Treatment Publishing DTD v0 20100105//EN" "tax-treatment-NSO.dtd">
<tp:taxon-treatment xmlns:tp="http://www.plazi.org/taxpub"><tp:treatment-meta><kwd-group><label>Taxon classification</label><kwd><named-content xmlns:xlink="http://www.w3.org/1999/xlink" content-type="kingdom">Animalia</named-content></kwd><kwd><named-content xmlns:xlink="http://www.w3.org/1999/xlink" content-type="order">Ephemeroptera</named-content></kwd><kwd><named-content xmlns:xlink="http://www.w3.org/1999/xlink" content-type="family">Baetidae</named-content></kwd></kwd-group><mixed-citation publication-type="journal"><person-group><name><surname>Yanai</surname><given-names>Zohar</given-names></name><name><surname>Gattolliat</surname><given-names>Jean-Luc</given-names></name><name><surname>Dorchin</surname><given-names>Netta</given-names></name></person-group><article-title>Taxonomy of <italic><tp:taxon-name><tp:taxon-name-part taxon-name-part-type="genus" reg="Baetis">Baetis</tp:taxon-name-part></tp:taxon-name></italic> Leach in Israel (<tp:taxon-name><tp:taxon-name-part taxon-name-part-type="order">Ephemeroptera</tp:taxon-name-part></tp:taxon-name>, <tp:taxon-name><tp:taxon-name-part taxon-name-part-type="family">Baetidae</tp:taxon-name-part></tp:taxon-name>)</article-title><source>Zookeys</source><day>1</day><month>11</month><year>2018</year><volume>2018</volume><issue>794</issue><fpage>45</fpage><lpage>84</lpage><pub-id pub-id-type="doi">10.3897/zookeys.794.28214</pub-id></mixed-citation></tp:treatment-meta><tp:nomenclature><tp:taxon-name>
              <tp:taxon-name-part taxon-name-part-type="genus" reg="Baetis">Baetis</tp:taxon-name-part>
              <tp:taxon-name-part taxon-name-part-type="species" reg="samochai">samochai</tp:taxon-name-part>
            </tp:taxon-name><tp:taxon-authority>Koch, 1981</tp:taxon-authority><xref ref-type="fig" rid="F4">Figures 4F</xref><xref ref-type="fig" rid="F16">, 16</xref><xref ref-type="fig" rid="F17">, 17</xref><tp:nomenclature-citation-list><tp:nomenclature-citation><tp:taxon-name>
                  <tp:taxon-name-part taxon-name-part-type="genus" reg="Baetis"/>
                </tp:taxon-name><comment>“<tp:taxon-name><tp:taxon-name-part taxon-name-part-type="genus" reg="Baetis">Baetis</tp:taxon-name-part></tp:taxon-name> L34”: <xref ref-type="bibr" rid="B42">Samocha 1972</xref>: 6, pl XX, figs 1–8. </comment></tp:nomenclature-citation><tp:nomenclature-citation><tp:taxon-name>
                  <tp:taxon-name-part taxon-name-part-type="genus" reg="Baetis">Baetis</tp:taxon-name-part>
                  <tp:taxon-name-part taxon-name-part-type="species" reg="samochai">samochai</tp:taxon-name-part>
                </tp:taxon-name><comment>: <xref ref-type="bibr" rid="B28">Koch 1981</xref>: 121–128, figs 1–14; <xref ref-type="bibr" rid="B30">Koch 1988</xref>: 94; <xref ref-type="bibr" rid="B47">Tanatmış 1999</xref>; <xref ref-type="bibr" rid="B24">Kazancı 2001</xref>; <xref ref-type="bibr" rid="B41">Salur et al. 2016</xref>: 74; <xref ref-type="bibr" rid="B6">Bojková et al. 2018</xref>: 95.</comment></tp:nomenclature-citation></tp:nomenclature-citation-list></tp:nomenclature><tp:treatment-sec sec-type="notes" id="SECID0EQSAI"><title>Notes.</title><p>As the original description (<xref ref-type="bibr" rid="B28">Koch 1981</xref>) was superficial, lacked important diagnostic characters, and some of the drawings were of poor quality, we provide a more detailed description below.</p></tp:treatment-sec><tp:treatment-sec sec-type="Differential diagnosis" id="SECID0E1SAI"><title>Differential diagnosis.</title><p><italic><tp:taxon-name><tp:taxon-name-part taxon-name-part-type="genus" reg="Baetis">Baetis</tp:taxon-name-part><tp:taxon-name-part taxon-name-part-type="species" reg="samochai">samochai</tp:taxon-name-part></tp:taxon-name></italic> is well distinguishable by the following combination of characters: canines of both mandibles with a very broad outer tooth; maxillary palp longer than galea-lacinia; dorsal margin of femora with abundant small, strong setae; elongate body; long gills (about twice the length of following abdominal segment); distal margin of terga with needle-like spines; abdominal colouration yellowish brown with whitish, central longitudinal stripe.</p></tp:treatment-sec><tp:treatment-sec sec-type="description" id="SECID0ELTAI"><title>Description.</title><p><italic>Length</italic> (of full-grown specimens). Female (n = 22): 6.0–8.2 mm; cerci 4.0–6.5 mm; median caudal filament 2.6–3.7 mm. Male (n = 14): 5.6–7.5 mm; cerci 3.1–6.1 mm; median caudal filament 2.2–3.2 mm.</p><p><italic>Colouration.</italic> General colour yellowish brown with longitudinal stripe on entire body (Figure <xref ref-type="fig" rid="F4">4F</xref>; <xref ref-type="bibr" rid="B28">Koch 1981</xref>: fig. 12).</p><p><italic>Head.</italic> Dorsal surface of labrum (Figure <xref ref-type="fig" rid="F16">16B</xref>; fig. 5 in <xref ref-type="bibr" rid="B28">Koch 1981</xref>) with scattered fine setae and seta bases, one median pair of long setae and distolateral arc of setae composed of 7–8 long, simple, stout setae; lateral margin with 4–6 small, fine setae; ventral surface with 4–5 small, stout setae laterodistally; distal margin with row of ca. 30 fine, long, feathered setae. Right and left mandibles with two sets of denticles relatively deeply cleft (Figure <xref ref-type="fig" rid="F16">16C, E</xref>; <xref ref-type="bibr" rid="B28">Koch 1981</xref>: figs 6, 7), outer denticle very broad, constituting most of outer set. Maxilla (Figure <xref ref-type="fig" rid="F16">16F</xref>; <xref ref-type="bibr" rid="B28">Koch 1981</xref>: fig. 10) with four broad teeth; lacinia with two rows of setae, one row with abundant small setae ending with stouter and longer setae, second row with two serrated, stout dentisetae; base of lacinia with row of five stout setae; one seta perpendicular to lacinia margin; palpus 2-segmented, segment II longer than segment I, exceeding galea-lacinia in length; segment II with thin setae and apical nipple, apical scale absent. Labium (Figure <xref ref-type="fig" rid="F16">16G</xref>): palpus 3-segmented; segment II with slightly developed distolateral protuberance; segment III symmetrical, rounded.</p><p><italic>Thorax.</italic> Legs (Figure <xref ref-type="fig" rid="F17">17A</xref>; <xref ref-type="bibr" rid="B28">Koch 1981</xref>: fig. 11): Dorsal margin of femora with many scattered short, stout setae.</p><p><italic>Abdomen.</italic> Distal margin of terga with slender triangular spines, more than twice longer than broad (Figure <xref ref-type="fig" rid="F17">17C</xref>; space between spines wider than originally illustrated by <xref ref-type="bibr" rid="B28">Koch 1981</xref>: fig. 10). Gills elongate with developed tracheation (Figure <xref ref-type="fig" rid="F17">17D, E</xref>; <xref ref-type="bibr" rid="B28">Koch 1981</xref>: fig. 14); gill IV twice as long as following tergum. Paraproct (Figure <xref ref-type="fig" rid="F17">17F</xref>) with abundant seta bases, few hair-like setae and rarely pointed submarginal spatulas; margin with 16–19 long, triangular spines; postero-lateral extension with fewer seta bases, margin with 15–20 triangular spines almost as long as those of paraproct.</p><fig id="F16" position="float" orientation="portrait"><label>Figure 16.</label><caption><p><italic><tp:taxon-name><tp:taxon-name-part taxon-name-part-type="genus" reg="Baetis">Baetis</tp:taxon-name-part><tp:taxon-name-part taxon-name-part-type="species" reg="samochai">samochai</tp:taxon-name-part></tp:taxon-name></italic>, nymph. <bold>A</bold> antennal scape, pedicel and first flagellomeres <bold>B</bold> labrum (left, ventral; right, dorsal) <bold>C</bold> right mandible <bold>D</bold> hypopharynx <bold>E</bold> left mandible <bold>F</bold> maxilla <bold>G</bold> labium.</p></caption><graphic xmlns:xlink="http://www.w3.org/1999/xlink" xlink:href="zookeys-794-045-g016.jpg" position="float" orientation="portrait" xlink:type="simple" id="oo_239673.jpg"/></fig><fig id="F17" position="float" orientation="portrait"><label>Figure 17.</label><caption><p><italic><tp:taxon-name><tp:taxon-name-part taxon-name-part-type="genus" reg="Baetis">Baetis</tp:taxon-name-part><tp:taxon-name-part taxon-name-part-type="species" reg="samochai">samochai</tp:taxon-name-part></tp:taxon-name></italic>, nymph. <bold>A</bold> foreleg <bold>B</bold> tarsal claw <bold>C</bold> abdominal tergum V, surface and distal margin <bold>D</bold> gill I <bold>E</bold> gill IV <bold>F</bold> paraproct plate.</p></caption><graphic xmlns:xlink="http://www.w3.org/1999/xlink" xlink:href="zookeys-794-045-g017.jpg" position="float" orientation="portrait" xlink:type="simple" id="oo_239674.jpg"/></fig></tp:treatment-sec><tp:treatment-sec sec-type="Affinities" id="SECID0ENYAI"><title>Affinities.</title><p>As discussed by <xref ref-type="bibr" rid="B28">Koch (1981)</xref>, this species belongs to the <italic><tp:taxon-name><tp:taxon-name-part taxon-name-part-type="genus" reg="Baetis">Baetis</tp:taxon-name-part><tp:taxon-name-part taxon-name-part-type="species" reg="vernus">vernus</tp:taxon-name-part></tp:taxon-name></italic> species group sensu <xref ref-type="bibr" rid="B36">Müller-Liebenau (1969)</xref>, although the median caudal filament is clearly shorter than the cerci. This species corresponds to the undescribed “<italic><tp:taxon-name><tp:taxon-name-part taxon-name-part-type="genus" reg="Baetis">Baetis</tp:taxon-name-part></tp:taxon-name></italic> L34” sensu <xref ref-type="bibr" rid="B42">Samocha (1972</xref>: 46, pl XX).</p></tp:treatment-sec><tp:treatment-sec sec-type="distribution" id="SECID0ERZAI"><title>Distribution and ecology.</title><p><italic><tp:taxon-name><tp:taxon-name-part taxon-name-part-type="genus" reg="Baetis">Baetis</tp:taxon-name-part><tp:taxon-name-part taxon-name-part-type="species" reg="samochai">samochai</tp:taxon-name-part></tp:taxon-name></italic> is known from Israel, Lebanon, Syria (<xref ref-type="bibr" rid="B28">Koch 1981</xref>, <xref ref-type="bibr" rid="B30">1988</xref>), Turkey (<xref ref-type="bibr" rid="B47">Tanatmış 1999</xref>; <xref ref-type="bibr" rid="B24">Kazancı 2001</xref>; <xref ref-type="bibr" rid="B41">Salur et al. 2016</xref>), and Iran (<xref ref-type="bibr" rid="B6">Bojková et al. 2018</xref>). In Israel it was recorded by <xref ref-type="bibr" rid="B42">Samocha (1972)</xref> exclusively from the northern Golan Heights, but we found numerous populations throughout the Golan Heights, Hula Valley, and the Upper Jordan River and its tributaries. This species may have been overlooked by Samocha or has become more abundant since his study. Unlike most <italic><tp:taxon-name><tp:taxon-name-part taxon-name-part-type="genus" reg="Baetis">Baetis</tp:taxon-name-part></tp:taxon-name></italic> species, <italic><tp:taxon-name><tp:taxon-name-part taxon-name-part-type="genus" reg="Baetis">B.</tp:taxon-name-part><tp:taxon-name-part taxon-name-part-type="species" reg="samochai">samochai</tp:taxon-name-part></tp:taxon-name></italic> was reported from lotic as well as lentic habitats, with abundant aquatic vegetation (<xref ref-type="bibr" rid="B28">Koch 1981</xref>). Indeed, we found this species in Israel in diverse ecological niches, including ponds, marshes and streams with moderate or rapid currents (Figure <xref ref-type="fig" rid="F2">2A, B, D, E</xref>). It is most typically found in calm microhabitats with abundant vegetation along waterbody margins. Mature nymphs were found mostly in spring (March–May), whereas adults were found in winter (November–December), suggesting that the species has at least two generations per year.</p></tp:treatment-sec><tp:treatment-sec sec-type="material" id="SECID0EY2AI"><title>Material examined.</title><p>ISRAEL: 6N, Senir Stream (nature reserve), 11.iii.2015, Z. Yanai; 2N, Daliyyot Stream, 26.iii.2014, Z. Yanai; 1N, Hermon Stream (Panyas Springs), 09.vi.2014, Z. Yanai; 1N, Jordan River (haPeqaq Bridge), 10.vi.2014, Z. Yanai; 6N, Keziv Stream (Hardalit Spring), 17.vi.2014, Z. Yanai; 1N (on slide), Senir Stream (nature reserve), 15.vii.2014, Z. Yanai; 5N, Hula (nature reserve), 01.xii.2014, Z. Yanai; 11N, Jordan River (haHamisha Bridge), 08.xii.2014, Z. Yanai; 3N, Enan Stream, 29.iv.2015, L. Goren; 3N (1N on slide), Hula (nature reserve), 29.iv.2015, L. Goren; 1N, Rezaniyya Winter Pool, 29.iv.2015, L. Goren; 1N, Qazabiyye Springs, 29.iv.2015, L. Goren; 3N, haKefar Spring, 11.viii.2015, E. Elron; 87N (2N on slides), Gamla Stream (Peham Springs), 28.iii.2016, Y. Hershkovitz; 6N (1N on slide), Gamla Stream (Peham Springs), 04.iv.2016, Z. Yanai; 21N (1N on slide), Ayit Stream (Ayit Waterfall), 04.iv.2016, Z. Yanai; 1N, El-Mahfi Winter Pool, 20.iv.2016, L. Goren; 6N, Qazabiyye Springs, 20.iv.2016, L. Goren; 3N, Dan Stream (Dan), 20.iv.2016, L. Goren; 1N, Divsha Spring, 11.v.2016, Z. Yanai &amp; N. Dorchin; 6N (1N on slide), Jordan River (Ateret Fortress), 16.v.2016, Z. Yanai &amp; A. Charvet; 2N, Jordan River (Neot Mordekhay), 01.vi.2016, Y. Hershkovitz; 6N, Hula (nature reserve), 16.xi.2016, Z. Yanai &amp; L. Goren; 14N, Enan Stream, 17.xi.2016, Z. Yanai &amp; L. Goren; 61N, Senir Stream (nature reserve), 09.iii.2017, Z. Yanai &amp; J.-L. Gattolliat; 7N, Jordan River (Ariq Bridge), 11.iii.2017, Z. Yanai &amp; J.-L. Gattolliat; 1N, Yehudiyya Stream, 11.iii.2017, Z. Yanai &amp; J.-L. Gattolliat; 1N, Ayit Stream (Ayit Waterfall), 11.iii.2017, Z. Yanai &amp; J.-L. Gattolliat; 190N, Hula (nature reserve), 11.iii.2017, Z. Yanai &amp; J.-L. Gattolliat; 41N, Hula (nature reserve), 08.v.2017, L. Goren; 2N, Yehudiyya Stream, 12.iv.2018, Z. Yanai; 1N, El-Muayer Winter Pool, 25.iv.2018, E. Elron; 2N, Parag Winter Pool, 25.iv.2018, E. Elron.</p></tp:treatment-sec><tp:treatment-sec><!--Section generated to contain objects referenced in tp:taxon-treatment.--><fig id="F4" position="float" orientation="portrait"><label>Figure 4.</label><caption><p>Nymphs of Israeli <italic><tp:taxon-name><tp:taxon-name-part taxon-name-part-type="genus" reg="Baetis">Baetis</tp:taxon-name-part></tp:taxon-name></italic> species, habitus. <bold>A</bold><italic><tp:taxon-name><tp:taxon-name-part taxon-name-part-type="genus" reg="Baetis">Baetis</tp:taxon-name-part><tp:taxon-name-part taxon-name-part-type="species" reg="aureus">aureus</tp:taxon-name-part></tp:taxon-name></italic> sp. n. <bold>B</bold><italic><tp:taxon-name><tp:taxon-name-part taxon-name-part-type="genus" reg="Baetis">Baetis</tp:taxon-name-part><tp:taxon-name-part taxon-name-part-type="species" reg="golanensis">golanensis</tp:taxon-name-part></tp:taxon-name></italic> sp. n. <bold>C</bold><italic><tp:taxon-name><tp:taxon-name-part taxon-name-part-type="genus" reg="Baetis">Baetis</tp:taxon-name-part><tp:taxon-name-part taxon-name-part-type="species" reg="monnerati">monnerati</tp:taxon-name-part></tp:taxon-name></italic><bold>D</bold><italic><tp:taxon-name><tp:taxon-name-part taxon-name-part-type="genus" reg="Baetis">Baetis</tp:taxon-name-part><tp:taxon-name-part taxon-name-part-type="species" reg="noa">noa</tp:taxon-name-part></tp:taxon-name></italic> sp. n. <bold>E</bold><italic><tp:taxon-name><tp:taxon-name-part taxon-name-part-type="genus" reg="Baetis">Baetis</tp:taxon-name-part><tp:taxon-name-part taxon-name-part-type="species" reg="pacis">pacis</tp:taxon-name-part></tp:taxon-name></italic> sp. n. <bold>F</bold><italic><tp:taxon-name><tp:taxon-name-part taxon-name-part-type="genus" reg="Baetis">Baetis</tp:taxon-name-part><tp:taxon-name-part taxon-name-part-type="species" reg="samochai">samochai</tp:taxon-name-part></tp:taxon-name></italic>. Scale bars: 5 mm.</p></caption><graphic xmlns:xlink="http://www.w3.org/1999/xlink" xlink:href="zookeys-794-045-g004.jpg" position="float" orientation="portrait" xlink:type="simple" id="oo_239659.jpg"/></fig><fig id="F2" position="float" orientation="portrait"><label>Figure 2.</label><caption><p>Typical <italic><tp:taxon-name><tp:taxon-name-part taxon-name-part-type="genus" reg="Baetis">Baetis</tp:taxon-name-part></tp:taxon-name></italic> habitats in Israel and the Palestinian Authority: <bold>A</bold> Senir Stream, a main source of the Jordan River <bold>B</bold> Hula nature reserve, a marshland habitat <bold>C</bold> Keziv Stream, a pristine stream in a forested area in the Upper Galilee <bold>D</bold> Ateret Fortress, a site in the Upper Jordan River system <bold>E</bold> Maymon Spring, a small spring-fed brook in the Upper Jordan River system, the Golan Heights <bold>F</bold> Zippori Stream, a lowland stream in the Lower Galilee <bold>G</bold> Perat Stream (Wadi Qelt) in the eastern Judean Mountains <bold>H</bold> Arugot Stream, a desert stream in the arid water system of the Dead Sea.</p></caption><graphic xmlns:xlink="http://www.w3.org/1999/xlink" xlink:href="zookeys-794-045-g002.jpg" position="float" orientation="portrait" xlink:type="simple" id="oo_239657.jpg"/></fig></tp:treatment-sec><ref-list><ref id="B42"><mixed-citation xmlns:xlink="http://www.w3.org/1999/xlink" xlink:type="simple"><person-group><name name-style="western"><surname>Samocha</surname><given-names>M</given-names></name></person-group> (<year>1972</year>) <source><tp:taxon-name><tp:taxon-name-part taxon-name-part-type="order">Ephemeroptera</tp:taxon-name-part></tp:taxon-name> of Israel.</source><publisher-name>MSc thesis</publisher-name>, <publisher-loc>Tel Aviv University, Tel Aviv, Israel</publisher-loc>, <size units="page">111 pp</size>.</mixed-citation></ref><ref id="B28"><mixed-citation xmlns:xlink="http://www.w3.org/1999/xlink" xlink:type="simple"><person-group><name name-style="western"><surname>Koch</surname><given-names>S</given-names></name></person-group> (<year>1981</year>) <article-title><italic><tp:taxon-name><tp:taxon-name-part taxon-name-part-type="genus">Baetis</tp:taxon-name-part><tp:taxon-name-part taxon-name-part-type="species">samochai</tp:taxon-name-part></tp:taxon-name></italic> n. sp. aus dem Vorderen Orient (<tp:taxon-name><tp:taxon-name-part taxon-name-part-type="order">Ephemeroptera</tp:taxon-name-part></tp:taxon-name>: <tp:taxon-name><tp:taxon-name-part taxon-name-part-type="family">Baetidae</tp:taxon-name-part></tp:taxon-name>).</article-title><source>Entomologische Zeitschrift</source><volume>91</volume>: <fpage>121</fpage>–<lpage>128</lpage>.</mixed-citation></ref><ref id="B30"><mixed-citation xmlns:xlink="http://www.w3.org/1999/xlink" xlink:type="simple"><person-group><name name-style="western"><surname>Koch</surname><given-names>S</given-names></name></person-group> (<year>1988</year>) <article-title>Mayflies of the Northern Levant (<tp:taxon-name><tp:taxon-name-part taxon-name-part-type="class">Insecta</tp:taxon-name-part></tp:taxon-name>: <tp:taxon-name><tp:taxon-name-part taxon-name-part-type="order">Ephemeroptera</tp:taxon-name-part></tp:taxon-name>).</article-title><source>Zoology in the Middle East</source><volume>2</volume>: <fpage>89</fpage>–<lpage>112</lpage>. <ext-link xlink:type="simple" ext-link-type="doi" xlink:href="10.1080/09397140.1988.10637565">https://doi.org/10.1080/09397140.1988.10637565</ext-link></mixed-citation></ref><ref id="B47"><mixed-citation xmlns:xlink="http://www.w3.org/1999/xlink" xlink:type="simple"><person-group><name name-style="western"><surname>Tanatmış</surname><given-names>M</given-names></name></person-group> (<year>1999</year>) Genel ve Türkiye Zoocoğrafyası. Türkiye <tp:taxon-name><tp:taxon-name-part taxon-name-part-type="order">Ephemeroptera</tp:taxon-name-part></tp:taxon-name> türleri ve yayılışları, Meteksan, Ankara: 739–747.</mixed-citation></ref><ref id="B24"><mixed-citation xmlns:xlink="http://www.w3.org/1999/xlink" xlink:type="simple"><person-group><name name-style="western"><surname>Kazancı</surname><given-names>N</given-names></name></person-group> (<year>2001</year>) <source>Türkiye <tp:taxon-name><tp:taxon-name-part taxon-name-part-type="order">Ephemeroptera</tp:taxon-name-part></tp:taxon-name> (<tp:taxon-name><tp:taxon-name-part taxon-name-part-type="class">Insecta</tp:taxon-name-part></tp:taxon-name>) Faunası. Türkiye Iç Salurı.</source><publisher-name>Araştırma Dizisi IX</publisher-name>, <publisher-loc>Ankara</publisher-loc>, <size units="page">72 pp</size>.</mixed-citation></ref><ref id="B41"><mixed-citation xmlns:xlink="http://www.w3.org/1999/xlink" xlink:type="simple"><person-group><name name-style="western"><surname>Salur</surname><given-names>A</given-names></name><name name-style="western"><surname>Darilmaz</surname><given-names>MC</given-names></name><name name-style="western"><surname>Bauernfeind</surname><given-names>E</given-names></name></person-group> (<year>2016</year>) <article-title>An annotated catalogue of the mayfly fauna of Turkey (<tp:taxon-name><tp:taxon-name-part taxon-name-part-type="class">Insecta</tp:taxon-name-part></tp:taxon-name>, <tp:taxon-name><tp:taxon-name-part taxon-name-part-type="order">Ephemeroptera</tp:taxon-name-part></tp:taxon-name>).</article-title><source>ZooKeys</source><volume>620</volume>: <fpage>67</fpage>–<lpage>118</lpage>. <ext-link xlink:type="simple" ext-link-type="doi" xlink:href="10.3897/zookeys.620.9405">https://doi.org/10.3897/zookeys.620.9405</ext-link></mixed-citation></ref><ref id="B6"><mixed-citation xmlns:xlink="http://www.w3.org/1999/xlink" xlink:type="simple"><person-group><name name-style="western"><surname>Bojková</surname><given-names>J</given-names></name><name name-style="western"><surname>Sroka</surname><given-names>P</given-names></name><name name-style="western"><surname>Soldán</surname><given-names>T</given-names></name><name name-style="western"><surname>Namin</surname><given-names>JI</given-names></name><name name-style="western"><surname>Straniczek</surname><given-names>AH</given-names></name><name name-style="western"><surname>Polášek</surname><given-names>M</given-names></name><name name-style="western"><surname>Hrivniak</surname><given-names>Ľ</given-names></name><name name-style="western"><surname>Abdoli</surname><given-names>A</given-names></name><name name-style="western"><surname>Godunko</surname><given-names>RJ</given-names></name></person-group> (<year>2018</year>) <article-title>Initial commented checklist of the Iranian mayflies, with new area records and description of <italic><tp:taxon-name><tp:taxon-name-part taxon-name-part-type="genus">Procloeon</tp:taxon-name-part><tp:taxon-name-part taxon-name-part-type="species">caspicum</tp:taxon-name-part></tp:taxon-name></italic> sp. n. (<tp:taxon-name><tp:taxon-name-part taxon-name-part-type="class">Insecta</tp:taxon-name-part></tp:taxon-name>, <tp:taxon-name><tp:taxon-name-part taxon-name-part-type="order">Ephemeroptera</tp:taxon-name-part></tp:taxon-name>, <tp:taxon-name><tp:taxon-name-part taxon-name-part-type="family">Baetidae</tp:taxon-name-part></tp:taxon-name>).</article-title><source>ZooKeys</source><volume>749</volume>: <fpage>87</fpage>–<lpage>123</lpage>. <ext-link xlink:type="simple" ext-link-type="uri" xlink:href="https://zookeys.pensoft.net/article/24104/">https://zookeys.pensoft.net/article/24104/</ext-link></mixed-citation></ref><ref id="B36"><mixed-citation xmlns:xlink="http://www.w3.org/1999/xlink" xlink:type="simple"><person-group><name name-style="western"><surname>Müller-Liebenau</surname><given-names>I</given-names></name></person-group> (<year>1969</year>) <article-title>Revision der europäischen Arten der Gattung <italic><tp:taxon-name><tp:taxon-name-part taxon-name-part-type="genus">Baetis</tp:taxon-name-part></tp:taxon-name></italic> Leach, 1815 (<tp:taxon-name><tp:taxon-name-part taxon-name-part-type="class">Insecta</tp:taxon-name-part></tp:taxon-name>, <tp:taxon-name><tp:taxon-name-part taxon-name-part-type="order">Ephemeroptera</tp:taxon-name-part></tp:taxon-name>).</article-title><source>Gewässer und Abwässer</source><volume>49</volume>: <fpage>1</fpage>–<lpage>214</lpage>.</mixed-citation></ref></ref-list></tp:taxon-treatment>
